# Supplementary material for: Significant obesity‐associated gene expression changes occur in the stomach but not intestines in obese mice
Source: Physiol Rep. 2016 May 20;4(10):e12793. doi: 10.14814/phy2.12793 (PMC4886165; doi:10.14814/phy2.12793)
Supplement: Supplementary file 1 — Table S1. obese_mouse_models_complete_gene_results.xlsx: The complete analysis results for all genes in all tissues of both obese mouse models. [file PHY2-4-e12793-s001.xlsx]

## Sheet: gene_results
			Fold-change												P-value												FDR												DifferentiallyExpressed
			ob/ob						hfd						ob/ob						hfd						ob/ob						hfd						ob/ob						hfd
geneID	symbol	genename	Stomach	Duodenum	Jejunum	Ileum	A.colon	D.colon	Stomach	Duodenum	Jejunum	Ileum	A.colon	D.colon	Stomach	Duodenum	Jejunum	Ileum	A.colon	D.colon	Stomach	Duodenum	Jejunum	Ileum	A.colon	D.colon	Stomach	Duodenum	Jejunum	Ileum	A.colon	D.colon	Stomach	Duodenum	Jejunum	Ileum	A.colon	D.colon	Stomach	Duodenum	Jejunum	Ileum	A.colon	D.colon	Stomach	Duodenum	Jejunum	Ileum	A.colon
100008567	Gm14964	predicted gene 14964	-1.10924	1.07341	1.21748	-1.01729	1.1059	1.14293	-1.30786	1.04497	1.02658	1.08724	1.14313	1.16023	0.301158	0.517417	0.139021	0.863651	0.315299	0.184099	0.0164099	0.704756	0.85785	0.422114	0.201234	0.175955	0.500247	0.852979	0.890623	0.968471	0.824267	0.785109	0.124758	0.939675	0.999847	0.893151	0.661344	0.667454	0	0	0	0	0	0	0	0	0	0	0
100009600	Zglp1	zinc finger, GATA-like protein 1	-1.07153	1.23231	1.22044	1.01719	1.00597	1.11163	-1.09309	1.00818	-1.02192	1.02142	-1.00755	-1.03805	0.330353	0.00886421	0.0363028	0.809499	0.932869	0.138206	0.195758	0.91087	0.81337	0.74496	0.908103	0.584868	0.528529	0.176047	0.647461	0.950126	0.999648	0.732158	0.481757	0.990328	0.999847	0.986694	0.985234	0.929623	0	0	0	0	0	0	0	0	0	0	0
100017	Ldlrap1	low density lipoprotein receptor adaptor protein 1	1.16915	1.19091	1.23156	1.10444	1.32986	1.13498	-1.20793	1.15626	-1.02381	1.07357	-1.10236	-1.01221	0.117558	0.110074	0.114079	0.31664	0.00532981	0.203061	0.104112	0.238331	0.878917	0.517743	0.375368	0.915819	0.272434	0.485306	0.86389	0.668239	0.151457	0.804505	0.350981	0.687431	0.999847	0.926118	0.803343	0.994915	0	0	0	0	0	0	0	0	0	0	0
100019	Mdn1	midasin homolog (yeast)	-1.21266	-1.09783	-1.12403	-1.15636	-1.07868	-1.00695	-1.0112	1.06016	1.1155	1.1659	1.13399	1.0494	0.0187493	0.288895	0.270776	0.073473	0.345678	0.931051	0.895966	0.520686	0.342196	0.0631161	0.125946	0.572028	0.076955	0.701783	0.993178	0.351183	0.840262	0.999281	0.96189	0.867465	0.999847	0.50346	0.56511	0.926285	0	0	0	0	0	0	0	0	0	0	0
100034251	Wfdc17	WAP four-disulfide core domain 17	-1.36009	1.2765	1.12931	-1.13296	-1.04962	1.06404	-1.4372	1.35984	1.35144	1.1504	-1.4058	-1.44452	0.0179242	0.0823897	0.468	0.326425	0.702391	0.624458	0.0403209	0.100517	0.200176	0.398738	0.0434295	0.0377038	0.0745529	0.432812	0.999717	0.677527	0.968163	0.97927	0.204398	0.516921	0.999847	0.887382	0.37649	0.363209	0	0	0	0	0	0	0	0	0	0	0
100036521	Gm16039	predicted gene 16039	1.75524	1.17761	1.12777	1.07926	1.08743	-1.01225	1.39096	1.02532	-1.17011	1.1115	-1.10841	1.22273	1.09122e-05	0.204788	0.43719	0.515012	0.47451	0.917076	0.0320465	0.876224	0.439502	0.463221	0.474994	0.185574	0.000460221	0.621087	0.999717	0.815741	0.903717	0.999281	0.179804	0.986635	0.999847	0.908478	0.856785	0.675103	1	0	0	0	0	0	0	0	0	0	0
100036768	Gm11696	predicted gene 11696	1.00318	1.02917	1.15528	-1.12382	-1.11967	1.02753	-1.01797	1.09134	1.04204	-1.00968	1.03475	1.06103	0.964322	0.711647	0.127538	0.104309	0.115498	0.702323	0.830531	0.32616	0.713014	0.903404	0.667125	0.477356	0.980444	0.933391	0.880384	0.412511	0.600137	0.989282	0.935692	0.760655	0.999847	0.994027	0.933264	0.892054	0	0	0	0	0	0	0	0	0	0	0
100037258	Dnajc3	DnaJ (Hsp40) homolog, subfamily C, member 3	1.21241	-1.12759	-1.09661	-1.11618	1.01088	1.0244	1.20679	1.10578	-1.00146	1.28232	1.02025	1.06033	0.00594703	0.108948	0.303959	0.108303	0.872955	0.72177	0.0465352	0.310987	0.990651	0.00660044	0.820738	0.528214	0.0348922	0.484175	0.999717	0.420047	0.995826	0.993101	0.221523	0.749431	0.999847	0.208133	0.97001	0.913	0	0	0	0	0	0	0	0	0	0	0
100037262	Gm12359	predicted gene 12359	-1.06575	-1.03718	1.04488	-1.05089	1.08678	1.07381	-1.23679	-1.14009	-1.07755	-1.1008	-1.02383	-1.04971	0.316972	0.599	0.599983	0.434554	0.192336	0.263632	0.00313748	0.0790386	0.422769	0.148889	0.720993	0.483403	0.516228	0.89335	0.999717	0.765263	0.722624	0.84516	0.0450954	0.483795	0.999847	0.678075	0.94791	0.895154	0	0	0	0	0	0	0	0	0	0	0
100038347	Fam174b	family with sequence similarity 174, member B	2.09053	1.04121	1.06894	1.09658	1.21693	1.06845	1.67329	-1.33881	-1.07507	-1.05147	1.08774	-1.16746	8.61975e-05	0.832996	0.772835	0.598575	0.26436	0.705205	0.0435258	0.276425	0.829748	0.83352	0.724788	0.536805	0.00198505	0.972081	0.999717	0.863649	0.789801	0.989634	0.212865	0.719286	0.999847	0.991829	0.949775	0.914826	1	0	0	0	0	0	0	0	0	0	0
100038416	Gm10643	predicted gene 10643	1.06436	1.05292	1.09209	-1.05907	1.11448	1.17167	-1.18944	-1.15655	1.00419	-1.05398	-1.07439	-1.01438	0.422018	0.543724	0.390429	0.459844	0.165396	0.0446238	0.0252409	0.075739	0.967275	0.468012	0.322927	0.850539	0.613989	0.867633	0.999717	0.783361	0.682768	0.501926	0.157505	0.476164	0.999847	0.91136	0.765232	0.988947	0	0	0	0	0	0	0	0	0	0	0
100038525	Gm10804	predicted gene 10804	-1.06791	1.07167	-1.02765	-1.06165	-1.04095	1.07725	-1.05036	-1.10645	1.1477	1.03997	-1.13768	-1.03348	0.322965	0.341281	0.754923	0.367755	0.544896	0.263525	0.549177	0.249261	0.214343	0.616355	0.102935	0.687778	0.52174	0.745682	0.999717	0.714005	0.926567	0.84516	0.789419	0.694846	0.999847	0.95588	0.525324	0.959732	0	0	0	0	0	0	0	0	0	0	0
100038570	Gm11744	predicted gene 11744	-1.01937	-1.08856	1.18211	-1.08884	-1.04646	1.10631	-1.14974	1.00518	-1.27494	-1.01606	-1.07592	1.01823	0.803833	0.317666	0.104833	0.273024	0.557144	0.194218	0.0615945	0.947333	0.0166686	0.820138	0.298786	0.805813	0.890317	0.727603	0.845456	0.626832	0.932349	0.795134	0.261283	0.994935	0.900704	0.991472	0.747514	0.984325	0	0	0	0	0	0	0	0	0	0	0
100038571	Gm12863	predicted gene 12863	-1.07214	-1.02944	1.06142	-1.1003	-1.07926	1.13656	-1.16419	-1.0952	1.11169	-1.0973	1.00626	-1.12741	0.275868	0.677014	0.478502	0.136671	0.233308	0.0479526	0.0271662	0.207891	0.244883	0.151851	0.922514	0.0788677	0.473542	0.923308	0.999717	0.464985	0.768004	0.518914	0.163561	0.65865	0.999847	0.681344	0.985824	0.484868	0	0	0	0	0	0	0	0	0	0	0
100038651	D130062J21Rik	RIKEN cDNA D130062J21 gene	-1.42406	1.05258	1.01909	-1.27241	-1.18662	1.09883	-1.17088	1.01588	1.20589	1.15099	1.03199	1.44571	0.00762776	0.715279	0.911087	0.0644055	0.185679	0.463572	0.291322	0.9208	0.351282	0.323839	0.8244	0.0158642	0.0414586	0.934495	0.999717	0.327375	0.713544	0.935795	0.582901	0.991145	0.999847	0.847654	0.970771	0.238692	0	0	0	0	0	0	0	0	0	0	0
100038689	Gm10421	predicted gene 10421	1.06291	1.10933	-1.17877	-1.07487	1.04162	1.04104	1.02393	-1.06873	-1.04032	1.02784	1.06426	-1.00323	0.303409	0.112179	0.038313	0.224121	0.490351	0.496266	0.690836	0.296198	0.621288	0.628463	0.274596	0.956708	0.502421	0.488703	0.652752	0.578093	0.910822	0.947711	0.872361	0.73852	0.999847	0.961449	0.727303	0.997173	0	0	0	0	0	0	0	0	0	0	0
100038711	Gm10309	predicted gene 10309	1.07123	1.0129	1.10873	-1.02383	1.11596	-1.00195	-1.11743	1.04923	-1.10163	-1.04209	-1.04841	-1.01408	0.248767	0.843463	0.190655	0.691512	0.068377	0.97385	0.10133	0.501245	0.284818	0.519292	0.460215	0.834603	0.444183	0.975159	0.944764	0.904665	0.498947	0.999281	0.34571	0.858515	0.999847	0.926442	0.847674	0.987999	0	0	0	0	0	0	0	0	0	0	0
100038746	Gm1976	predicted gene 1976	-1.01358	1.14601	1.16731	1.0397	1.03612	1.06239	-1.29994	-1.01363	-1.00406	-1.17232	-1.16784	-1.12499	0.855654	0.0972025	0.117934	0.599946	0.632572	0.415732	0.00577148	0.889848	0.973818	0.0733943	0.0803774	0.202445	0.921975	0.461237	0.866863	0.863925	0.953746	0.917231	0.0662183	0.988211	0.999847	0.530946	0.482201	0.696975	0	0	0	0	0	0	0	0	0	0	0
100039239	Gm2115	predicted gene 2115	-1.72865	-1.14913	-1.24913	-1.19955	1.00194	-1.05373	-1.09576	-1.32962	1.0219	1.01184	1.65653	1.11099	2.95981e-06	0.232977	0.115174	0.0895859	0.985395	0.621183	0.590143	0.118901	0.924324	0.942008	0.00276804	0.535485	0.000188113	0.65005	0.866109	0.386474	0.999931	0.978369	0.814743	0.549187	0.999847	0.997766	0.125426	0.914755	-1	0	0	0	0	0	0	0	0	0	0
100039359	Gm10399	predicted gene 10399	-1.09058	-1.05369	-1.003	-1.21593	-1.11017	1.06289	-1.12217	-1.34212	1.01911	-1.1568	1.26852	-1.11316	0.294501	0.56221	0.978029	0.0204481	0.207433	0.459779	0.203234	0.00318799	0.875611	0.0937345	0.00733299	0.236191	0.493539	0.877911	0.999717	0.187215	0.740847	0.93471	0.490352	0.134694	0.999847	0.583665	0.177609	0.734997	0	0	0	0	0	0	0	0	0	0	0
100039495	Gm15706	predicted gene 15706	1.31047	1.19683	1.18502	1.05549	1.08456	1.33436	1.04176	-1.18702	1.01099	-1.11472	-1.08489	1.07455	0.000360328	0.0248106	0.0760938	0.451137	0.258861	0.000157858	0.653151	0.0811185	0.928804	0.214	0.349698	0.430562	0.00497881	0.265959	0.772384	0.776625	0.787553	0.0300949	0.851734	0.487334	0.999847	0.753025	0.781541	0.870452	0	0	0	0	0	0	0	0	0	0	0
100039684	5031434O11Rik	RIKEN cDNA 5031434O11 gene	-1.05801	-1.00744	-1.0348	-1.06927	1.00598	-1.06984	-1.03989	-1.18905	1.06659	-1.04742	1.09193	1.00996	0.400204	0.919308	0.698234	0.318297	0.928907	0.314474	0.63705	0.0537499	0.563321	0.558181	0.268333	0.904771	0.595247	0.987568	0.999717	0.670003	0.999648	0.874984	0.840774	0.424629	0.999847	0.938875	0.723242	0.992843	0	0	0	0	0	0	0	0	0	0	0
100039781	Hrct1	histidine rich carboxyl terminus 1	1.19027	1.19617	1.06102	-1.04009	1.10166	1.09768	-1.18434	-1.07458	1.08088	-1.0578	1.04039	-1.00546	0.0429784	0.0567171	0.595745	0.642031	0.254531	0.272524	0.071749	0.466846	0.532834	0.525277	0.654158	0.953073	0.136016	0.374316	0.999717	0.884286	0.786612	0.851447	0.28503	0.840881	0.999847	0.929004	0.928721	0.996784	0	0	0	0	0	0	0	0	0	0	0
100039795	Ildr2	immunoglobulin-like domain containing receptor 2	-1.16106	1.07248	-1.0212	-1.04179	-1.05099	-1.04709	-1.34411	-1.05939	-1.15687	-1.05752	-1.08873	1.00218	0.0228889	0.320808	0.804256	0.523858	0.439138	0.473925	0.00147919	0.542417	0.225256	0.509659	0.317476	0.980386	0.0883869	0.730109	0.999717	0.820745	0.887317	0.940486	0.0285266	0.87988	0.999847	0.925197	0.760961	0.998711	0	0	0	0	0	0	0	0	0	0	0
100039864	Snhg12	small nucleolar RNA host gene 12	-1.33245	-1.11888	-1.00352	1.01667	-1.16474	-1.11695	1.21843	-1.08041	-1.11335	-1.06343	1.15974	1.01597	0.00432542	0.292113	0.978092	0.864571	0.119646	0.256544	0.155516	0.598823	0.562994	0.640281	0.262399	0.908478	0.0277449	0.703585	0.999717	0.968866	0.607138	0.843196	0.43004	0.90559	0.999847	0.964855	0.718251	0.993754	0	0	0	0	0	0	0	0	0	0	0
100039968	Gm12942	predicted gene 12942	-1.15527	-1.09002	-1.17011	-1.20499	-1.07723	-1.10963	1.08557	1.0367	-1.07082	-1.0208	1.01897	1.06402	0.0117645	0.160891	0.0360763	0.00139007	0.184883	0.0657084	0.110358	0.506524	0.319024	0.671406	0.698461	0.225201	0.056178	0.558777	0.647461	0.0428136	0.713544	0.590121	0.362301	0.861464	0.999847	0.969773	0.941491	0.725799	0	0	0	0	0	0	0	0	0	0	0
100040018	Gm9835	predicted pseudogene 9835	1.17165	1.07323	1.07293	-1.13646	-1.17989	1.0469	-1.04195	1.08022	-1.16292	1.01337	-1.19608	1.00041	0.121873	0.524633	0.599023	0.209898	0.106562	0.65123	0.721533	0.530369	0.332179	0.903808	0.107519	0.99718	0.279338	0.857242	0.999717	0.560912	0.584125	0.98331	0.886143	0.873121	0.999847	0.994027	0.535347	0.9995	0	0	0	0	0	0	0	0	0	0	0
100040049	1810010D01Rik	RIKEN cDNA 1810010D01 gene	9.30076	1.21872	-1.06825	-1.00682	1.3871	1.00733	11.9821	-1.94745	-1.03953	1.25881	1.04729	-1.20751	3.22648e-06	0.676677	0.908041	0.987479	0.451	0.98655	1.45657e-05	0.235555	0.956129	0.645514	0.926358	0.719098	0.00019792	0.923308	0.999717	0.997465	0.89376	0.999281	0.00103581	0.685772	0.999847	0.965783	0.986053	0.970239	1	0	0	0	0	0	1	0	0	0	0
100040201	Gm10229	predicted gene 10229	1.01949	-1.00007	-1.04375	-1.00586	1.01649	1.05179	1.01383	1.06368	-1.09713	1.00836	-1.0678	-1.01931	0.73626	0.999129	0.571671	0.918752	0.775291	0.379696	0.816474	0.329592	0.247025	0.882764	0.248094	0.746607	0.848158	0.999487	0.999717	0.980669	0.982636	0.905826	0.930538	0.763863	0.999847	0.994027	0.703815	0.975908	0	0	0	0	0	0	0	0	0	0	0
100040268	Olfr157	olfactory receptor 157	1.0218	1.06877	1.02482	1.05404	-1.01322	-1.0244	-1.04213	-1.02893	1.00472	-1.01209	-1.05193	-1.07551	0.771572	0.414567	0.802539	0.479411	0.859576	0.745577	0.575748	0.716394	0.962105	0.86423	0.472204	0.325047	0.870573	0.795946	0.999717	0.795199	0.99418	0.996559	0.806073	0.94351	0.999847	0.993405	0.854513	0.810585	0	0	0	0	0	0	0	0	0	0	0
100040353	2810416G20Rik	RIKEN cDNA 2810416G20 gene	-1.22392	-1.29436	-1.06717	-1.2229	1.13346	-1.29189	-1.02088	1.07013	1.06713	1.16219	1.2021	1.02524	0.0182085	0.00631456	0.555548	0.0186713	0.137099	0.00317658	0.811305	0.4635	0.577345	0.0729328	0.0292294	0.773433	0.0754233	0.152166	0.999717	0.178607	0.638514	0.169654	0.928155	0.839045	0.999847	0.53024	0.324517	0.978271	0	0	0	0	0	0	0	0	0	0	0
100040447	1700036A12Rik	RIKEN cDNA 1700036A12 gene	1.11638	-1.07596	-1.01241	1.00681	-1.05081	1.02778	-1.06862	-1.05871	1.00571	-1.12961	-1.04185	-1.08146	0.149128	0.377971	0.901646	0.928422	0.512929	0.717132	0.346449	0.446883	0.9519	0.0730104	0.541156	0.267375	0.320081	0.771599	0.999717	0.982623	0.918081	0.992896	0.635873	0.832165	0.999847	0.53024	0.885904	0.762683	0	0	0	0	0	0	0	0	0	0	0
100040462	Mndal	myeloid nuclear differentiation antigen like	-1.73377	-1.22579	-1.03903	-1.33687	-1.20242	-1.22844	1.45665	1.35881	1.41386	1.68455	1.08361	1.44171	0.000328659	0.201047	0.840819	0.0482251	0.205028	0.157928	0.0293238	0.0925383	0.1313	0.00196493	0.618553	0.033851	0.00467804	0.615389	0.999717	0.283275	0.738737	0.753075	0.170765	0.503831	0.999847	0.106177	0.916859	0.346226	-1	0	0	0	0	0	0	0	0	0	0
100040465	Gm2788	predicted gene 2788	1.0063	-1.15194	1.04676	-1.21109	-1.11896	-1.00184	1.00401	1.03634	1.05882	-1.17135	-1.07778	-1.13381	0.912028	0.0262377	0.543166	0.00131225	0.0519519	0.974172	0.958353	0.662543	0.580045	0.0342589	0.308269	0.105737	0.953098	0.272528	0.999717	0.0416569	0.445078	0.999281	0.985414	0.92799	0.999847	0.414272	0.75272	0.544056	0	0	0	0	0	0	0	0	0	0	0
100040591	Kcnj13	potassium inwardly-rectifying channel, subfamily J, member 13	2.13619	-1.06262	1.10232	-1.20701	-1.11512	1.07865	2.10109	-1.25237	-1.00324	1.43328	-1.11016	-1.07178	3.56452e-07	0.674589	0.576741	0.157943	0.410723	0.566984	0.00188521	0.356874	0.991586	0.102649	0.631794	0.761527	4.12964e-05	0.922971	0.999717	0.491585	0.873253	0.964987	0.0328193	0.782578	0.999847	0.601759	0.920943	0.977525	1	0	0	0	0	0	1	0	0	0	0
100040608	Fancf	Fanconi anemia, complementation group F	-1.00167	-1.18682	1.12426	-1.01768	1.04728	1.03855	-1.07879	1.01434	-1.20404	-1.01844	-1.21333	1.10487	0.979844	0.0206049	0.182043	0.790572	0.484683	0.566899	0.376598	0.875739	0.110399	0.822693	0.0207012	0.24617	0.987838	0.247627	0.934122	0.944086	0.908744	0.964987	0.662264	0.986635	0.999847	0.991472	0.28093	0.744463	0	0	0	0	0	0	0	0	0	0	0
100040724	Mirg	miRNA containing gene	-1.14357	1.04782	-1.07022	-1.09979	-1.25932	-1.01034	-1.0062	-1.07892	1.07134	-1.02811	1.08198	-1.11267	0.0818567	0.575225	0.49984	0.214203	0.00354224	0.892393	0.930013	0.313635	0.467957	0.680156	0.243834	0.133534	0.213664	0.882227	0.999717	0.565996	0.126282	0.999281	0.97401	0.750366	0.999847	0.971161	0.70251	0.600583	0	0	0	0	0	0	0	0	0	0	0
100040766	Mroh2a	maestro heat-like repeat family member 2A	-1.0203	1.00174	1.05373	-1.03649	-1.03179	1.03873	1.00784	1.08438	1.00507	-1.02695	1.01005	-1.01645	0.610765	0.967807	0.316868	0.365199	0.428791	0.337337	0.860631	0.0917706	0.932611	0.531793	0.813791	0.714018	0.764591	0.995355	0.999717	0.71164	0.882889	0.884764	0.948296	0.50219	0.999847	0.930252	0.968994	0.968493	0	0	0	0	0	0	0	0	0	0	0
100040792	Gm11627	predicted gene 11627	-1.40184	-1.08804	-1.25584	-1.3445	-1.3621	-1.30439	-1.50159	1.08976	1.07199	-1.23679	1.06868	1.05436	0.0137033	0.563667	0.198723	0.0297371	0.0235203	0.0500975	0.0365124	0.672158	0.7862	0.245171	0.714879	0.781166	0.0621922	0.87798	0.947632	0.223657	0.30857	0.526851	0.193266	0.930092	0.999847	0.785775	0.945745	0.980506	0	0	0	0	0	0	0	0	0	0	0
100041241	Gm3227	predicted gene 3227	-1.11028	1.05485	1.02995	-1.10195	-1.10701	1.01309	-1.08343	-1.28603	1.08403	-1.21095	-1.06222	-1.16878	0.150613	0.499547	0.756583	0.181701	0.162268	0.85692	0.232867	0.000790212	0.370418	0.00383216	0.345019	0.02252	0.322234	0.842975	0.999717	0.524496	0.679563	0.999281	0.522194	0.0603683	0.999847	0.156382	0.778027	0.282927	0	0	0	0	0	0	0	0	0	0	0
100041294	Gm3258	predicted gene 3258	-1.16349	1.12932	1.10799	1.18122	1.00491	-1.05612	1.10126	-1.03672	-1.01163	1.06512	1.09423	1.02508	0.0998791	0.224727	0.394276	0.0710378	0.957033	0.548695	0.272598	0.698852	0.921663	0.450645	0.282886	0.777011	0.243929	0.641963	0.999717	0.344462	0.999648	0.958967	0.564689	0.938575	0.999847	0.904056	0.732781	0.978994	0	0	0	0	0	0	0	0	0	0	0
100041479	Gm3363	predicted gene 3363	1.02669	1.00326	-1.10791	-1.15858	1.04498	1.08951	-1.05431	-1.03447	1.10894	1.0447	1.01815	-1.10248	0.642974	0.958217	0.174929	0.0117555	0.439536	0.134866	0.482812	0.672498	0.308834	0.542799	0.802039	0.197835	0.785895	0.992775	0.924747	0.140071	0.887317	0.727911	0.745786	0.930144	0.999847	0.933103	0.968099	0.691848	0	0	0	0	0	0	0	0	0	0	0
100042008	Gm9794	predicted pseudogene 9794	-1.2248	-1.13591	-1.03095	-1.03617	-1.00898	-1.00519	-1.09588	-1.04909	1.10826	1.00526	1.06338	1.10591	0.000143099	0.0226537	0.643793	0.477274	0.857821	0.917329	0.229638	0.553083	0.315013	0.94212	0.396419	0.187131	0.0027355	0.257363	0.999717	0.793822	0.994149	0.999281	0.51881	0.884327	0.999847	0.997766	0.815448	0.677978	0	0	0	0	0	0	0	0	0	0	0
100042069	Gm15210	predicted gene 15210	-1.13514	-1.04707	-1.0636	1.15513	-1.01213	1.0234	-1.13584	-1.1921	1.08454	1.12712	-1.01958	1.02556	0.146536	0.627359	0.589546	0.0994926	0.889083	0.789122	0.135509	0.0548921	0.475969	0.141426	0.809865	0.765132	0.316867	0.904042	0.999717	0.404224	0.997552	0.999281	0.401382	0.425053	0.999847	0.666709	0.968879	0.977611	0	0	0	0	0	0	0	0	0	0	0
100042150	Nrg2	neuregulin 2	-1.28711	1.11743	1.00277	1.12847	-1.03313	1.1379	-1.01355	1.10647	-1.10598	1.01155	-1.10447	1.08869	0.0160546	0.322635	0.983653	0.23947	0.749655	0.20904	0.912001	0.436984	0.539422	0.921294	0.394158	0.486441	0.0692226	0.731369	0.999717	0.594218	0.979252	0.810546	0.967844	0.82766	0.999847	0.99651	0.814351	0.897334	0	0	0	0	0	0	0	0	0	0	0
100042165	BC005561	cDNA sequence BC005561	1.03205	-1.02163	-1.00897	1.03932	-1.03528	1.05158	1.02677	-1.13623	-1.04078	1.07433	1.2666	1.0325	0.71683	0.822097	0.93798	0.657575	0.6902	0.56349	0.824989	0.317771	0.803547	0.529952	0.0418773	0.788956	0.835246	0.970079	0.999717	0.890864	0.967283	0.963157	0.933679	0.753831	0.999847	0.929912	0.371159	0.982592	0	0	0	0	0	0	0	0	0	0	0
100042194	Gm13446	predicted gene 13446	1.00461	-1.07507	-1.10081	-1.06579	-1.021	-1.00024	-1.37267	-1.13238	-1.07062	-1.03393	-1.00413	-1.00368	0.946973	0.341006	0.295157	0.358812	0.76391	0.997248	0.00018003	0.144413	0.522347	0.658874	0.956493	0.963034	0.971453	0.745521	0.999717	0.707061	0.981963	0.99978	0.00679825	0.584475	0.999847	0.967292	0.991844	0.997653	0	0	0	0	0	0	0	0	0	0	0
100042277	Gm3764	predicted gene 3764	1.0831	1.06982	1.02902	-1.13174	-1.0915	1.01613	-1.02316	-1.02394	1.00537	-1.07416	1.00429	1.10737	0.270796	0.393956	0.763815	0.0901843	0.227674	0.82438	0.765423	0.772289	0.95859	0.330338	0.95335	0.187127	0.467838	0.782378	0.999717	0.387917	0.762195	0.999281	0.905041	0.962553	0.999847	0.852141	0.991694	0.677978	0	0	0	0	0	0	0	0	0	0	0
100042464	2610203C20Rik	RIKEN cDNA 2610203C20 gene	-1.66995	-1.41107	-1.35032	-1.25114	-1.43587	-1.41362	1.39119	1.23139	1.17885	1.03802	1.90024	1.41461	0.00335969	0.0653725	0.1794	0.186087	0.0349527	0.0432571	0.199902	0.445946	0.632602	0.8784	0.0106574	0.178427	0.0233289	0.39573	0.932233	0.529302	0.372557	0.498466	0.486935	0.831241	0.999847	0.994027	0.21329	0.668838	-1	0	0	0	0	0	0	0	0	0	0
100042480	Nhsl2	NHS-like 2	-1.26456	1.05102	1.11324	-1.00881	1.00271	-1.03383	-1.38642	-1.01741	-1.06911	1.00718	1.04241	1.05884	0.0270697	0.661838	0.435137	0.932727	0.979184	0.748835	0.0178302	0.904058	0.71169	0.955472	0.746042	0.670686	0.099307	0.917773	0.999717	0.983583	0.999931	0.997351	0.130051	0.990328	0.999847	0.997766	0.954623	0.95611	0	0	0	0	0	0	0	0	0	0	0
100042498	Mir22hg	Mir22 host gene (non-protein coding)	1.25002	1.00153	1.18073	1.04679	1.16203	1.24878	-1.06017	1.04268	1.03741	-1.12941	-1.24806	1.21516	0.00300398	0.984567	0.0855721	0.527501	0.0413658	0.00312509	0.58019	0.71017	0.795825	0.229662	0.0311655	0.0688677	0.0215033	0.99662	0.798692	0.8232	0.403356	0.169029	0.809303	0.941564	0.999847	0.771464	0.333826	0.460013	0	0	0	0	0	0	0	0	0	0	0
100042605	Rbakdn	Rbak downstream neighbor (non-protein coding)	1.02632	1.05863	1.01714	-1.01575	-1.02023	1.03042	-1.04254	-1.02891	1.08509	-1.18181	-1.08853	-1.03149	0.621012	0.323442	0.806249	0.765975	0.702919	0.568575	0.50824	0.670655	0.336082	0.00707443	0.160924	0.622152	0.770751	0.731798	0.999717	0.934402	0.968163	0.965477	0.76355	0.929446	0.999847	0.212036	0.611875	0.940655	0	0	0	0	0	0	0	0	0	0	0
100042958	Gm4129	predicted gene 4129	1.09583	1.2624	1.47853	-1.02192	-1.06232	1.25958	-1.23903	-1.15259	1.00749	-1.07102	-1.32221	1.18101	0.266769	0.0116176	0.000612537	0.79134	0.461784	0.00647623	0.0456039	0.208676	0.95795	0.495284	0.00715662	0.11805	0.46379	0.193264	0.126376	0.944354	0.898105	0.237899	0.218567	0.65865	0.999847	0.919127	0.176209	0.57123	0	0	0	0	0	0	0	0	0	0	0
100043040	1110002L01Rik	RIKEN cDNA 1110002L01 gene	1.01019	-1.10379	-1.34585	-1.18978	1.02565	1.06781	1.20802	1.04248	-1.13385	-1.03764	1.17036	1.08642	0.92122	0.380642	0.0316327	0.0942872	0.804971	0.523041	0.0865021	0.71974	0.392083	0.721912	0.133491	0.447184	0.957919	0.774083	0.625223	0.395526	0.987439	0.95545	0.317533	0.944452	0.999847	0.982214	0.579408	0.876725	0	0	0	0	0	0	0	0	0	0	0
100043057	Tmem207	transmembrane protein 207	-1.01649	1.08379	1.04064	-1.1019	-1.13907	1.0431	1.0092	-1.09096	-1.00231	-1.00854	-1.01085	1.0293	0.802522	0.263459	0.644625	0.141543	0.0502722	0.519399	0.890763	0.223507	0.979487	0.893591	0.865288	0.665137	0.889518	0.680843	0.999717	0.472996	0.440203	0.955083	0.959944	0.67554	0.999847	0.994027	0.976486	0.953013	0	0	0	0	0	0	0	0	0	0	0
100043133	9130023H24Rik	RIKEN cDNA 9130023H24 gene	-1.00951	-1.05528	1.02542	-1.14057	-1.04562	-1.0447	-1.15913	1.02381	-1.17695	1.00177	-1.08518	-1.04728	0.884975	0.453416	0.771318	0.048175	0.496065	0.504602	0.0238092	0.729323	0.0617474	0.976785	0.182828	0.470128	0.937644	0.81793	0.999717	0.283092	0.912384	0.952285	0.15245	0.948359	0.999847	0.998941	0.637684	0.889625	0	0	0	0	0	0	0	0	0	0	0
100043189	Gm4285	predicted gene 4285	1.27614	1.0873	1.13223	-1.11361	1.08054	1.09544	1.11228	-1.17751	-1.00738	1.03813	1.05645	-1.11888	0.00198835	0.313332	0.215756	0.157739	0.307086	0.230257	0.111778	0.0235624	0.934112	0.55382	0.385771	0.0936577	0.0162414	0.723612	0.964833	0.491356	0.820163	0.823705	0.365148	0.31342	0.999847	0.935821	0.809335	0.515135	0	0	0	0	0	0	0	0	0	0	0
100043272	5430417L22Rik	RIKEN cDNA 5430417L22 gene	1.00425	-1.05011	1.06121	1.10577	-1.02216	1.04684	-1.13225	-1.00152	-1.05869	-1.04043	1.14023	1.14378	0.95339	0.538706	0.535595	0.169347	0.762639	0.528716	0.283147	0.990099	0.712763	0.718327	0.235142	0.246132	0.974682	0.865435	0.999717	0.507919	0.981417	0.956975	0.57557	0.997884	0.999847	0.981666	0.695687	0.744463	0	0	0	0	0	0	0	0	0	0	0
100043424	Gm14005	predicted gene 14005	1.02944	1.07433	1.17361	1.03431	-1.01015	-1.01372	-1.13066	1.0056	1.03821	-1.01239	-1.024	-1.15416	0.58992	0.226239	0.0273626	0.531106	0.851109	0.799987	0.0367921	0.927492	0.62889	0.822869	0.666446	0.0154837	0.749118	0.643521	0.603374	0.824807	0.992314	0.999281	0.194283	0.99295	0.999847	0.991472	0.933049	0.236358	0	0	0	0	0	0	0	0	0	0	0
100043468	Zfp955b	zinc finger protein 955B	-1.15311	-1.52118	-1.21486	-1.05866	-1.15072	-1.19941	-1.04831	-1.04767	-1.24054	-1.12097	-1.05206	-1.04456	0.229725	0.00186343	0.214011	0.628926	0.236489	0.12681	0.662773	0.686179	0.14212	0.270791	0.622995	0.686932	0.423539	0.0850876	0.963307	0.877304	0.771843	0.715872	0.857114	0.93424	0.999847	0.808426	0.917662	0.959121	0	-1	0	0	0	0	0	0	0	0	0
100043489	1300002E11Rik	RIKEN cDNA 1300002E11 gene	-1.03578	-1.31627	1.03462	1.00119	1.11532	-1.00325	1.11967	1.06951	-1.21878	-1.13062	-1.02244	1.01854	0.637824	0.0013263	0.729755	0.987294	0.147282	0.965298	0.299757	0.561524	0.178656	0.238459	0.830242	0.865559	0.78243	0.0710871	0.999717	0.997465	0.653001	0.999281	0.591703	0.887246	0.999847	0.779383	0.97191	0.990237	0	0	0	0	0	0	0	0	0	0	0
100043597	Srcap	Snf2-related CREBBP activator protein	-1.01404	-1.00853	-1.04236	-1.01522	-1.06123	1.03791	-1.1312	-1.02347	1.02294	-1.07152	-1.02172	1.03587	0.784644	0.879046	0.538529	0.767273	0.246897	0.466876	0.0494399	0.723997	0.784469	0.243025	0.714978	0.568057	0.8783	0.980703	0.999717	0.935134	0.779512	0.9373	0.229836	0.946097	0.999847	0.784213	0.945745	0.924257	0	0	0	0	0	0	0	0	0	0	0
100043636	AI662270	expressed sequence AI662270	-1.20328	1.15785	1.03322	1.01441	-1.00817	-1.02117	1.01509	1.54888	1.62035	1.71751	-1.11532	1.40446	0.169135	0.31781	0.852799	0.914613	0.951358	0.875281	0.92636	0.0137675	0.0302799	0.000894344	0.481247	0.0398698	0.346388	0.727603	0.999717	0.980335	0.999648	0.999281	0.971658	0.257373	0.999847	0.0727183	0.860214	0.370188	0	0	0	0	0	0	0	0	0	1	0
100043766	Gm14057	Ppp1r14c pseudogene	1.06162	-1.03702	-1.35881	-1.17754	-1.02423	1.04602	-1.0317	1.40178	1.32322	1.08902	-1.00292	-1.04315	0.350716	0.603289	0.000567717	0.0127981	0.707813	0.481844	0.745531	0.0016417	0.0338715	0.354271	0.974633	0.660541	0.549373	0.895068	0.118755	0.146246	0.969213	0.942525	0.896381	0.0944667	0.999847	0.865477	0.995828	0.95173	0	0	0	0	0	0	0	0	0	0	0
100043911	Ppp4r1l-ps	protein phosphatase 4, regulatory subunit 1-like, pseudogene	1.141	1.02312	1.01737	-1.01747	1.03499	1.02889	-1.01928	1.02023	-1.057	-1.08171	-1.02394	-1.09395	0.00276664	0.622079	0.757892	0.682452	0.41775	0.501745	0.695397	0.699872	0.399336	0.0954157	0.611328	0.0696188	0.020336	0.901626	0.999717	0.901879	0.876959	0.951377	0.874134	0.939038	0.999847	0.58724	0.91431	0.46203	0	0	0	0	0	0	0	0	0	0	0
100044509	Gm14378	predicted gene 14378	-1.07515	1.18523	1.03115	-1.19374	1.01344	1.07016	1.01486	-1.14201	-1.01085	1.06844	1.07893	-1.0163	0.425542	0.0910136	0.797765	0.0547905	0.882943	0.455707	0.860003	0.140187	0.92357	0.408278	0.343087	0.846742	0.617742	0.449871	0.999717	0.302955	0.996815	0.933724	0.948296	0.580972	0.999847	0.887456	0.776517	0.988947	0	0	0	0	0	0	0	0	0	0	0
100045469	Gm14204	predicted gene 14204	1.03714	1.09963	1.04145	-1.1804	-1.05642	-1.00375	-1.10979	-1.04551	-1.0658	-1.1188	-1.05956	-1.10125	0.632793	0.257886	0.68676	0.0331042	0.47264	0.960883	0.151021	0.561662	0.510489	0.105704	0.40023	0.183118	0.779882	0.676057	0.999717	0.234517	0.903364	0.999281	0.424035	0.887246	0.999847	0.607493	0.817761	0.672845	0	0	0	0	0	0	0	0	0	0	0
100048658	Ddx43	DEAD (Asp-Glu-Ala-Asp) box polypeptide 43	-1.16566	1.07756	1.13816	-1.11415	1.19167	-1.09183	1.02825	-1.40029	1.04021	-1.12517	1.64067	-1.01302	0.0567709	0.390161	0.218569	0.175604	0.030112	0.269661	0.853215	0.039576	0.845653	0.413001	0.00104562	0.931534	0.165367	0.77996	0.964833	0.516253	0.348323	0.849123	0.945803	0.383203	0.999847	0.889741	0.0723109	0.995874	0	0	0	0	0	0	0	0	0	0	1
100049163	Gm9777	predicted gene 9777	1.06028	1.21205	-1.0687	-1.06426	-1.07085	1.12351	-1.10559	-1.04913	1.0302	-1.09644	-1.06655	-1.02648	0.335681	0.00511108	0.407152	0.305945	0.26092	0.0584128	0.158229	0.523837	0.75374	0.174639	0.340064	0.711012	0.534326	0.136244	0.999717	0.659279	0.788776	0.560711	0.433698	0.868864	0.999847	0.709144	0.774587	0.967675	0	0	0	0	0	0	0	0	0	0	0
100061	Lrrc19	leucine rich repeat containing 19	-1.27375	1.01962	-1.01851	1.09465	1.06084	1.04822	-1.11888	1.12932	-1.09855	1.03991	1.15408	1.10312	0.0423872	0.879398	0.905478	0.440791	0.614138	0.687506	0.259194	0.251689	0.481155	0.678761	0.133127	0.323554	0.134726	0.980703	0.999717	0.770068	0.948466	0.988257	0.550599	0.698024	0.999847	0.970938	0.57906	0.809824	0	0	0	0	0	0	0	0	0	0	0
100066	Cyp2j11	cytochrome P450, family 2, subfamily j, polypeptide 11	-1.04701	-1.01193	1.05217	-1.07393	-1.05044	1.04833	-1.08327	-1.1656	-1.1115	-1.05684	-1.08503	-1.10695	0.459141	0.861106	0.534348	0.252029	0.42793	0.446957	0.245217	0.0392667	0.253444	0.398485	0.214372	0.141405	0.64784	0.978487	0.999717	0.606262	0.882145	0.929773	0.534078	0.38142	0.999847	0.887382	0.677912	0.612692	0	0	0	0	0	0	0	0	0	0	0
100072	Camta1	calmodulin binding transcription activator 1	-1.43971	-1.05614	-1.09752	-1.127	-1.33799	-1.02917	1.00444	-1.26419	1.05494	-1.07999	1.21098	1.22433	0.00208737	0.660194	0.534853	0.294155	0.0125669	0.799929	0.979847	0.212423	0.820477	0.645532	0.254895	0.250875	0.0167364	0.917098	0.999717	0.646753	0.230203	0.999281	0.993401	0.661039	0.999847	0.965783	0.710933	0.749041	0	0	0	0	0	0	0	0	0	0	0
100073351	Yy2	Yy2 transcription factor	1.18501	-1.06277	-1.12804	-1.05158	1.05926	-1.06727	-1.12183	1.12687	1.10442	-1.00001	1.04682	-1.10037	0.0114941	0.395512	0.165437	0.441973	0.379196	0.320523	0.0632154	0.069834	0.228422	0.999922	0.432278	0.12039	0.0553076	0.783171	0.917852	0.770806	0.858373	0.878827	0.265174	0.464332	0.999847	0.999942	0.833673	0.574109	0	0	0	0	0	0	0	0	0	0	0
100087	Kti12	KTI12 homolog, chromatin associated (S. cerevisiae)	-1.01501	-1.07749	1.00992	-1.01106	-1.03809	1.06878	1.12792	1.07836	1.04466	1.11271	1.02825	1.17621	0.843893	0.369042	0.921241	0.884397	0.621497	0.380798	0.0951051	0.322185	0.648515	0.119965	0.681973	0.0259042	0.915134	0.765169	0.999717	0.974063	0.949423	0.905826	0.333288	0.757291	0.999847	0.632425	0.938223	0.305119	0	0	0	0	0	0	0	0	0	0	0
100088	Rcc1	regulator of chromosome condensation 1	1.01458	-1.17085	1.00124	-1.08028	1.04402	1.17145	-1.23006	1.09004	1.05272	1.11873	1.01039	-1.04745	0.846329	0.0576863	0.990009	0.303502	0.564704	0.0377422	0.0406748	0.416152	0.700404	0.238891	0.913012	0.64066	0.916193	0.377208	0.999717	0.656382	0.937398	0.478481	0.205638	0.819024	0.999847	0.779383	0.985702	0.945557	0	0	0	0	0	0	0	0	0	0	0
100090	Zbtb48	zinc finger and BTB domain containing 48	-1.2235	-1.1163	-1.15007	-1.12717	-1.01521	-1.03792	-1.1404	1.20053	1.06333	-1.04054	1.08282	1.14006	0.00132464	0.0976455	0.0812517	0.0496583	0.8012	0.535304	0.0857298	0.0262301	0.545647	0.581259	0.271422	0.0864246	0.0121279	0.461633	0.787067	0.287766	0.986815	0.958117	0.31614	0.325737	0.999847	0.947895	0.7242	0.499768	0	0	0	0	0	0	0	0	0	0	0
100101484	Trac	T cell receptor alpha constant	-1.09098	1.45316	1.0723	-1.18683	1.08956	1.01941	1.00531	1.28481	1.15076	1.58047	-1.00952	1.21747	0.56558	0.0273209	0.726864	0.260419	0.571389	0.898895	0.971624	0.1186	0.48454	0.00207139	0.946871	0.190186	0.731993	0.278025	0.999717	0.61445	0.938455	0.999281	0.990432	0.549187	0.999847	0.108809	0.991165	0.682106	0	0	0	0	0	0	0	0	0	0	0
100102	Pcsk9	proprotein convertase subtilisin/kexin type 9	-1.01869	1.07884	1.08376	1.0175	-1.33055	-1.20226	-1.15155	1.03536	1.32588	-1.50444	-1.03748	-1.61547	0.850935	0.482636	0.536946	0.860233	0.0051591	0.065618	0.299855	0.809748	0.12558	0.0024595	0.775887	0.00078288	0.918839	0.831786	0.999717	0.968471	0.150069	0.589662	0.591703	0.974848	0.999847	0.119611	0.962264	0.0437137	0	0	0	0	0	0	0	0	0	0	0
100113398	Adat3	adenosine deaminase, tRNA-specific 3	1.0402	1.21339	1.15737	1.02115	1.09591	1.13253	-1.00265	-1.02858	1.08161	-1.11502	1.03042	-1.03709	0.582769	0.0162982	0.126253	0.770314	0.204467	0.0865526	0.971331	0.719991	0.430214	0.125754	0.670378	0.62175	0.74382	0.224787	0.879224	0.93615	0.73863	0.637089	0.990382	0.944534	0.999847	0.640929	0.934414	0.940655	0	0	0	0	0	0	0	0	0	0	0
100121	Tdrd7	tudor domain containing 7	1.32673	1.08125	-1.03612	-1.11272	-1.03571	-1.13512	1.01987	1.0241	-1.10834	-1.04242	-1.03851	-1.00063	0.0295277	0.575107	0.832554	0.402356	0.782616	0.321001	0.908346	0.895993	0.654863	0.798951	0.816803	0.997048	0.105483	0.882227	0.999717	0.743361	0.983497	0.879031	0.967014	0.989207	0.999847	0.991386	0.969232	0.9995	0	0	0	0	0	0	0	0	0	0	0
100123473	Trdc	T cell receptor delta, constant region	-1.05788	1.0844	-1.01367	-1.0414	1.03134	-1.05734	1.00889	1.17976	-1.3205	1.22799	-1.21831	1.12047	0.604387	0.495863	0.92446	0.708576	0.776078	0.607655	0.94791	0.254703	0.130929	0.116008	0.130401	0.402399	0.759505	0.840757	0.999717	0.912325	0.982742	0.975082	0.981233	0.700457	0.999847	0.627984	0.575116	0.858175	0	0	0	0	0	0	0	0	0	0	0
100125255	Trbj2-1	T cell receptor beta joining 2-1	1.32424	1.14262	1.19709	-1.03301	-1.00822	-1.17898	1.05142	1.01543	1.09158	1.01818	-1.01725	1.14056	0.0524341	0.39373	0.340293	0.81959	0.95413	0.250238	0.64287	0.894176	0.547096	0.861218	0.868218	0.226556	0.156689	0.782378	0.999717	0.952751	0.999648	0.835779	0.844684	0.988676	0.999847	0.993405	0.977154	0.726007	0	0	0	0	0	0	0	0	0	0	0
100125263	Trbc2	T cell receptor beta, constant 2	1.03901	1.11067	1.0478	-1.1308	1.27635	1.12986	1.58409	1.09752	1.0583	1.38248	1.02341	2.08971	0.795012	0.515757	0.810207	0.405345	0.101644	0.408508	0.0113704	0.620936	0.811293	0.0583767	0.890628	0.000100203	0.884651	0.852295	0.999717	0.745064	0.574004	0.91584	0.0991439	0.914517	0.999847	0.489065	0.982268	0.0114444	0	0	0	0	0	0	1	0	0	0	0
100126226	5430421N21Rik	RIKEN cDNA 5430421N21 gene	1.0162	-1.03954	1.00171	-1.14529	-1.07053	1.03089	-1.01768	-1.11496	-1.11435	-1.1283	-1.03737	-1.13731	0.754962	0.492333	0.97998	0.0105382	0.189009	0.55513	0.766668	0.0879371	0.176449	0.0357896	0.515643	0.0328977	0.860227	0.839294	0.999717	0.132658	0.718855	0.960769	0.905609	0.498191	0.999847	0.420107	0.876619	0.34181	0	0	0	0	0	0	0	0	0	0	0
100126243	A030001D20Rik	RIKEN cDNA A030001D20 gene	1.05336	-1.07304	1.04589	-1.13262	1.04324	1.06264	-1.15355	1.06557	-1.00336	-1.10072	-1.09125	1.01022	0.514531	0.419815	0.669598	0.121712	0.595289	0.44645	0.156167	0.550974	0.980069	0.315731	0.360889	0.918827	0.692346	0.799689	0.999717	0.442072	0.946076	0.929537	0.430888	0.883849	0.999847	0.842832	0.791959	0.995275	0	0	0	0	0	0	0	0	0	0	0
100127111	Snord22	small nucleolar RNA, C/D box 22	-1.01556	-1.30981	-1.07474	1.05786	-1.06328	-1.02261	1.13927	1.10824	1.06762	1.12307	1.07918	1.03187	0.859331	0.00622492	0.531411	0.51921	0.482126	0.79747	0.264719	0.408125	0.675813	0.297684	0.492896	0.787303	0.923664	0.150729	0.999717	0.817833	0.907234	0.999281	0.555914	0.815385	0.999847	0.832167	0.866361	0.982592	0	0	0	0	0	0	0	0	0	0	0
100129	Gpr153	G protein-coupled receptor 153	-1.13402	1.00418	1.04574	1.07186	1.00054	-1.03603	-1.12258	-1.10877	1.09843	1.09425	1.00059	-1.04267	0.100915	0.959868	0.654861	0.361347	0.994327	0.640585	0.197717	0.279273	0.43463	0.29173	0.994428	0.639345	0.245578	0.992965	0.999717	0.708118	0.999931	0.982843	0.484524	0.722059	0.999847	0.82838	0.9987	0.945309	0	0	0	0	0	0	0	0	0	0	0
100163	Pafah2	platelet-activating factor acetylhydrolase 2	1.2322	1.04462	1.04978	-1.20921	1.0234	1.03529	1.04379	1.07143	-1.06541	1.11364	-1.09714	-1.05518	0.000218042	0.453259	0.488621	0.000680503	0.663051	0.513907	0.430952	0.235806	0.387033	0.0414354	0.0775785	0.324481	0.00357459	0.81793	0.999717	0.0272581	0.961937	0.954488	0.706135	0.685772	0.999847	0.437864	0.474177	0.810585	0	0	0	0	0	0	0	0	0	0	0
100169	Phactr4	phosphatase and actin regulator 4	1.03035	-1.12019	-1.04505	-1.07541	1.02194	-1.02128	-1.02464	1.07083	1.06613	-1.03209	-1.02037	1.04779	0.583856	0.0611927	0.540937	0.1858	0.690764	0.69946	0.683834	0.284672	0.426628	0.579801	0.723532	0.435639	0.744737	0.386401	0.999717	0.528754	0.967283	0.989271	0.868458	0.726055	0.999847	0.947895	0.949345	0.872388	0	0	0	0	0	0	0	0	0	0	0
100169878	Gm10941	predicted gene 10941	-1.06116	-1.01334	1.07865	-1.05878	-1.0015	1.05508	-1.17716	1.0331	1.05385	-1.01841	-1.00558	1.01794	0.336605	0.844052	0.353016	0.355019	0.980513	0.385064	0.0164876	0.64472	0.556545	0.772889	0.929798	0.788412	0.53556	0.975313	0.999717	0.7032	0.999931	0.907599	0.124991	0.923028	0.999847	0.989203	0.986562	0.982592	0	0	0	0	0	0	0	0	0	0	0
100177	Zmym6	zinc finger, MYM-type 6	-1.27136	-1.14776	-1.0893	-1.17691	-1.20583	-1.21049	1.3283	-1.07511	-1.07676	-1.08834	1.2702	1.17286	0.00189238	0.092767	0.38244	0.0310132	0.0138053	0.0120634	0.0100045	0.525513	0.607316	0.407858	0.0220569	0.139675	0.0156599	0.453036	0.999717	0.227294	0.238949	0.308892	0.0923273	0.870141	0.999847	0.887456	0.289349	0.610746	0	0	0	0	0	0	0	0	0	0	0
100182	Akna	AT-hook transcription factor	-1.16242	-1.05345	1.02946	-1.04008	1.08441	1.13123	1.04353	1.21463	1.36874	1.54835	1.09934	1.34803	0.129545	0.628631	0.82291	0.689416	0.410942	0.212719	0.659965	0.0634572	0.018751	1.47748e-05	0.307285	0.00305542	0.291489	0.90493	0.999717	0.90434	0.873253	0.811276	0.855661	0.448514	0.935602	0.00543281	0.751928	0.0981962	0	0	0	0	0	0	0	0	0	1	0
100198	H6pd	hexose-6-phosphate dehydrogenase (glucose 1-dehydrogenase)	-1.12137	1.05643	1.12629	1.02372	1.11471	1.03622	1.02126	-1.01011	1.14124	1.13757	1.06844	1.06021	0.0812007	0.440172	0.167974	0.717698	0.0978581	0.583431	0.759298	0.890569	0.156112	0.0529645	0.314128	0.395734	0.212615	0.811634	0.920443	0.915806	0.568055	0.967987	0.902347	0.988211	0.999847	0.472761	0.758576	0.855954	0	0	0	0	0	0	0	0	0	0	0
100201	Tmem64	transmembrane protein 64	1.56198	1.05516	1.05893	1.04591	-1.05896	1.19718	1.72593	1.26111	1.28364	1.14313	1.10012	1.29067	2.48219e-06	0.566253	0.61185	0.599606	0.503172	0.038732	2.43336e-07	0.022322	0.0499169	0.135668	0.284747	0.00793941	0.000166894	0.878923	0.999717	0.863847	0.91677	0.4825	6.73799e-05	0.308269	0.999847	0.660425	0.733429	0.172539	1	0	0	0	0	0	1	0	0	0	0
100206	Adprhl2	ADP-ribosylhydrolase like 2	-1.14399	-1.07312	1.06425	-1.03669	1.1572	1.06172	-1.04912	1.10298	-1.09571	-1.02471	1.07651	1.19528	0.0806629	0.397471	0.535197	0.635561	0.0585774	0.431705	0.54781	0.250937	0.395065	0.748088	0.333983	0.028499	0.211723	0.784679	0.999717	0.881254	0.469523	0.923003	0.788748	0.697379	0.999847	0.986694	0.770953	0.319788	0	0	0	0	0	0	0	0	0	0	0
100210	Gpn2	GPN-loop GTPase 2	1.10703	-1.01958	-1.07234	-1.01059	1.05247	1.0823	1.01179	-1.01087	1.12745	-1.04011	-1.08984	1.13001	0.127569	0.788573	0.424283	0.873326	0.439868	0.234021	0.865292	0.88321	0.199961	0.551178	0.195074	0.080979	0.288601	0.961858	0.999717	0.971425	0.887317	0.825417	0.94936	0.987138	0.999847	0.935023	0.654706	0.489376	0	0	0	0	0	0	0	0	0	0	0
100213	Rusc2	RUN and SH3 domain containing 2	-1.20421	1.05747	1.05998	-1.1153	-1.08248	-1.05555	-1.15146	-1.1601	1.02875	-1.11077	1.27313	1.0883	0.0131369	0.484442	0.545344	0.138081	0.279237	0.459182	0.151697	0.156475	0.828803	0.26124	0.0116822	0.386851	0.0604237	0.832972	0.999717	0.467228	0.800462	0.934492	0.425091	0.599475	0.999847	0.801999	0.221536	0.851173	0	0	0	0	0	0	0	0	0	0	0
100216537	Snord104	small nucleolar RNA, C/D box 104	-2.08589	-1.23941	-1.6572	1.06921	-1.57194	-1.08353	-1.96607	-1.1677	1.02778	-1.18488	1.17003	1.06917	0.00525954	0.441782	0.136166	0.792463	0.0793682	0.752454	0.00791856	0.555368	0.93409	0.471456	0.504891	0.786069	0.031864	0.812757	0.889089	0.944559	0.527059	0.99789	0.0803908	0.885627	0.999847	0.91326	0.871906	0.982326	-1	0	0	0	0	0	-1	0	0	0	0
100226	Stx12	syntaxin 12	1.11342	1.07188	-1.0004	1.02762	1.04303	1.06417	1.18551	1.11865	-1.05886	-1.01666	-1.11837	1.05327	0.0126112	0.133785	0.994156	0.516046	0.316429	0.141231	0.00229496	0.0529349	0.427501	0.745904	0.0317156	0.333492	0.058786	0.519984	0.999717	0.816178	0.824664	0.734775	0.0368713	0.423671	0.999847	0.986694	0.337378	0.815254	0	0	0	0	0	0	0	0	0	0	0
100273	Osbpl9	oxysterol binding protein-like 9	1.04129	-1.03054	1.11325	-1.01108	1.17016	1.08772	-1.06169	-1.25618	-1.28206	-1.26313	-1.11935	-1.02189	0.46076	0.615816	0.141247	0.840411	0.00555255	0.128325	0.323827	0.000776195	0.00330723	0.000151464	0.0544305	0.720059	0.649038	0.899762	0.891299	0.962025	0.154293	0.71821	0.613973	0.0603683	0.608047	0.0276631	0.411532	0.970239	0	0	0	0	0	0	0	0	0	0	0
100302594	Snord14e	small nucleolar RNA, C/D box 14E	1.3293	-1.33139	-1.42547	-1.04285	-1.30491	-1.04894	1.13974	1.62129	1.40213	1.17657	1.1766	2.8216	0.0863532	0.114424	0.105119	0.797864	0.108269	0.770604	0.548995	0.0412097	0.251702	0.435401	0.435329	1.35473e-05	0.221561	0.492115	0.845456	0.94634	0.587196	0.999168	0.789419	0.387392	0.999847	0.897787	0.835308	0.0025621	0	0	0	0	0	0	0	0	0	0	0
100302688	Gm17455	predicted gene, 17455	-1.05795	-1.06614	1.00603	1.01716	-1.14338	-1.00581	-1.02817	-1.15452	-1.06048	-1.02766	1.00865	-1.11719	0.403579	0.385795	0.945977	0.800316	0.0501664	0.931298	0.696153	0.0619993	0.539877	0.687763	0.898943	0.123167	0.597889	0.776291	0.999717	0.946818	0.439533	0.999281	0.874382	0.444884	0.999847	0.973222	0.983321	0.579153	0	0	0	0	0	0	0	0	0	0	0
100316689	Mir1931	microRNA 1931	-1.27971	-1.42329	-1.18334	-1.16741	-1.43096	-1.05588	-1.36322	1.04961	1.31973	1.36212	1.41028	1.18149	0.163827	0.0703833	0.468661	0.379682	0.0450765	0.756899	0.126769	0.820932	0.306509	0.11075	0.0768448	0.407551	0.340049	0.406345	0.999717	0.72343	0.418481	0.998811	0.389161	0.975585	0.999847	0.617711	0.471175	0.860615	0	0	0	0	0	0	0	0	0	0	0
100317	AU040320	expressed sequence AU040320	1.20107	1.09938	1.01378	1.06582	1.07889	-1.05791	1.15601	1.20116	1.09885	1.14245	-1.09702	1.02616	0.0123544	0.226978	0.884156	0.372191	0.288484	0.430267	0.232635	0.157781	0.56198	0.250207	0.422551	0.830597	0.0580408	0.644075	0.999717	0.717927	0.806395	0.922723	0.521936	0.600835	0.999847	0.791614	0.828153	0.987999	0	0	0	0	0	0	0	0	0	0	0
100336	Ppp1r8	protein phosphatase 1, regulatory (inhibitor) subunit 8	-1.03297	-1.1089	1.09197	-1.01678	1.01906	1.05247	-1.09272	1.02784	-1.07688	1.02813	-1.02101	1.06484	0.549689	0.0852358	0.221331	0.758651	0.727386	0.346743	0.176925	0.692472	0.399263	0.655521	0.738019	0.336716	0.719276	0.437155	0.965383	0.932133	0.972913	0.893006	0.458146	0.936073	0.999847	0.966208	0.953173	0.816888	0	0	0	0	0	0	0	0	0	0	0
100340	Smpdl3b	sphingomyelin phosphodiesterase, acid-like 3B	-1.44088	1.01141	-1.08119	-1.13089	-1.36543	-1.39599	-1.29042	2.65713	1.11866	1.87882	-1.95013	-1.40729	0.00215536	0.927593	0.604467	0.283276	0.00815713	0.00478781	0.453108	0.00877845	0.805779	0.0552145	0.0427286	0.315726	0.0171496	0.987568	0.999717	0.637444	0.189298	0.198102	0.724183	0.216602	0.999847	0.481442	0.374739	0.804051	0	0	0	0	0	0	0	0	0	0	0
100342	Fam46b	family with sequence similarity 46, member B	-1.1993	1.16169	1.12987	1.26385	1.00905	1.14451	1.2173	1.05558	-1.01578	1.0099	1.08586	1.27179	0.491138	0.603616	0.725575	0.375689	0.972721	0.608759	0.594092	0.890429	0.974796	0.977646	0.814794	0.514934	0.674604	0.895068	0.999717	0.719787	0.999697	0.975254	0.816576	0.988211	0.999847	0.998941	0.968994	0.907758	0	0	0	0	0	0	0	0	0	0	0
100383	Bsdc1	BSD domain containing 1	1.00039	1.02979	1.11327	-1.00086	1.05492	-1.01501	1.00199	-1.02859	1.0407	-1.03403	-1.057	-1.00868	0.991947	0.483491	0.0368747	0.981957	0.165175	0.696562	0.962313	0.530319	0.481924	0.406017	0.170982	0.83721	0.994883	0.832403	0.647461	0.995972	0.682508	0.989271	0.986659	0.873121	0.999847	0.887456	0.622832	0.988084	0	0	0	0	0	0	0	0	0	0	0
100416706	AA987161	expressed sequence AA987161	-1.15018	-1.03989	-1.15319	1.05231	-1.10665	1.06469	1.07188	-1.02327	-1.10331	-1.01476	1.00415	-1.05772	0.0429395	0.598877	0.115483	0.453439	0.139147	0.35738	0.315302	0.753843	0.290617	0.823411	0.949694	0.416192	0.135949	0.893304	0.866109	0.778665	0.641265	0.898038	0.606807	0.956208	0.999847	0.991472	0.991694	0.864112	0	0	0	0	0	0	0	0	0	0	0
100417514	Adh6b	alcohol dehydrogenase 6B (class V)	1.11011	-1.05341	1.00804	-1.29518	-1.1333	1.03251	-1.23555	-1.05854	-1.18795	-1.13868	-1.05932	-1.04727	0.352934	0.67154	0.956788	0.0240573	0.266628	0.775242	0.0394109	0.596329	0.206754	0.179957	0.54917	0.646746	0.551907	0.921409	0.999717	0.203212	0.792935	0.999281	0.201683	0.903815	0.999847	0.716944	0.88866	0.947371	0	0	0	0	0	0	0	0	0	0	0
100434	Slc44a1	solute carrier family 44, member 1	1.27966	1.37347	1.43065	1.4456	1.53634	1.64023	-1.18902	-1.42575	1.06644	-1.33517	-1.00295	-1.19592	0.000856362	0.000117258	0.000280279	2.30354e-06	9.1983e-08	2.67309e-09	0.167729	0.00949932	0.700826	0.0176589	0.980206	0.154203	0.00893396	0.0242743	0.0922501	0.000667185	0.000125941	2.01297e-05	0.445852	0.221731	0.999847	0.319208	0.996823	0.636046	0	0	0	0	1	1	0	0	0	0	0
100463519	BB283400	expressed sequence BB283400	-1.08941	1.11536	-1.04899	-1.06708	1.03456	1.03332	-1.04456	1.04715	-1.14019	-1.03019	-1.02066	-1.04551	0.16541	0.107246	0.554431	0.291181	0.579301	0.592767	0.447422	0.451055	0.092547	0.586404	0.708236	0.438037	0.342015	0.481631	0.999717	0.644544	0.941455	0.970445	0.719489	0.835417	0.999847	0.949198	0.944534	0.872948	0	0	0	0	0	0	0	0	0	0	0
100465	Mob3c	MOB kinase activator 3C	1.04894	1.03867	1.10811	-1.00626	1.04953	-1.07534	1.12707	1.15907	-1.03258	1.16303	-1.05058	1.1682	0.47214	0.601503	0.243606	0.925002	0.466945	0.275802	0.169325	0.112484	0.782393	0.0707164	0.549562	0.075779	0.658946	0.894281	0.978372	0.982114	0.900354	0.853298	0.448495	0.539551	0.999847	0.527482	0.88866	0.47821	0	0	0	0	0	0	0	0	0	0	0
100470	Lao1	L-amino acid oxidase 1	-1.01145	1.02861	-1.00099	-1.01239	-1.05393	1.0411	-1.16894	-1.04892	-1.01952	-1.05655	-1.02667	-1.04027	0.837803	0.643433	0.989285	0.82487	0.346839	0.469971	0.0404903	0.549231	0.84753	0.441588	0.712086	0.597696	0.911124	0.911542	0.999717	0.954983	0.84037	0.939166	0.204912	0.882948	0.999847	0.899813	0.945111	0.932284	0	0	0	0	0	0	0	0	0	0	0
100494	Zfand2a	zinc finger, AN1-type domain 2A	1.201	1.26567	1.13414	1.62955	1.23681	1.17423	-1.16226	-1.03408	1.10249	-1.51588	-1.41853	-1.04044	0.0215196	0.00740347	0.223267	4.85973e-08	0.00813156	0.0426902	0.195864	0.78522	0.530201	0.000369372	0.00234908	0.731254	0.0849598	0.162903	0.968219	5.63019e-05	0.189214	0.497125	0.481862	0.966839	0.999847	0.0421867	0.113509	0.972625	0	0	0	1	0	0	0	0	0	-1	0
100502624	Gm13483	predicted gene 13483	-1.05748	1.10853	1.11397	-1.11141	-1.09683	-1.01916	-1.05356	-1.10204	-1.03252	-1.02173	1.01429	-1.11351	0.473087	0.228844	0.295082	0.177638	0.237283	0.807118	0.554375	0.303062	0.787213	0.798195	0.865977	0.225503	0.659737	0.645969	0.999717	0.518733	0.772697	0.999281	0.793257	0.74345	0.999847	0.991386	0.976621	0.725799	0	0	0	0	0	0	0	0	0	0	0
100502668	Gm19313	predicted gene, 19313	-1.36751	-1.15979	1.03641	-1.12633	-1.20778	-1.17268	-1.20398	1.08478	1.17236	1.18431	1.33488	1.27297	0.00103482	0.139743	0.76548	0.193555	0.0413425	0.083531	0.175932	0.574974	0.386333	0.195773	0.0294366	0.0801926	0.0101097	0.528281	0.999717	0.539042	0.403356	0.627149	0.457303	0.893444	0.999847	0.735207	0.325158	0.487493	0	0	0	0	0	0	0	0	0	0	0
100502669	NA	NA	-1.87462	-1.01647	-1.01994	-1.40166	-1.40646	-1.249	1.01871	-1.22129	-1.13631	-1.10149	1.37484	1.05989	6.4363e-08	0.882862	0.882589	0.0014615	0.00131967	0.0316085	0.886631	0.152916	0.466108	0.437142	0.0126702	0.654969	1.36531e-05	0.98142	0.999717	0.0438058	0.0755723	0.451167	0.959013	0.593782	0.999847	0.897861	0.229995	0.949454	-1	0	0	0	0	0	0	0	0	0	0
100502694	Gm19325	predicted gene, 19325	1.04073	-1.38361	-1.38579	-1.55013	1.0347	-1.13358	-1.03685	1.17136	1.12379	-1.01672	-1.27379	1.04161	0.651801	0.00136236	0.00682391	6.41745e-06	0.699698	0.159713	0.736715	0.171341	0.421326	0.871634	0.0214209	0.704949	0.791404	0.0712447	0.384925	0.00142137	0.967912	0.757377	0.89338	0.622142	0.999847	0.993405	0.286042	0.965199	0	0	0	-1	0	0	0	0	0	0	0
100502698	1700021K19Rik	RIKEN cDNA 1700021K19 gene	-1.15677	1.0135	-1.00383	-1.07761	1.02657	1.00567	-1.06355	1.19181	1.1472	1.03327	1.031	1.03329	0.0315056	0.853491	0.965164	0.262369	0.692743	0.932089	0.527263	0.0946878	0.296352	0.724492	0.742333	0.736536	0.11012	0.976542	0.999717	0.615602	0.967283	0.999281	0.776576	0.508012	0.999847	0.982214	0.953737	0.973429	0	0	0	0	0	0	0	0	0	0	0
100502700	AV039307	expressed sequence AV039307	1.04404	1.09019	1.03513	-1.25162	1.0095	1.0264	-1.04607	1.00995	1.01025	-1.04799	-1.08605	-1.09704	0.553225	0.279597	0.718697	0.00297597	0.89634	0.719718	0.572167	0.907062	0.924111	0.537924	0.279759	0.247701	0.721771	0.694404	0.999717	0.0674379	0.997848	0.993101	0.804363	0.990328	0.999847	0.931965	0.730927	0.745569	0	0	0	0	0	0	0	0	0	0	0
100502705	NA	NA	-1.22027	1.09984	-1.06905	-1.23956	-1.13514	-1.09892	1.06612	-1.02679	1.04185	1.02478	1.02079	-1.09427	0.00665019	0.223407	0.476741	0.00358413	0.0780539	0.187025	0.339673	0.710416	0.648379	0.701037	0.74678	0.180915	0.0377402	0.641025	0.999717	0.0757385	0.523406	0.789597	0.629336	0.941642	0.999847	0.976292	0.954623	0.67076	0	0	0	0	0	0	0	0	0	0	0
100502723	Tsga8	testis specific gene A8	1.10818	1.09862	1.04966	1.07083	1.00483	-1.0289	1.0843	-1.11972	-1.04544	-1.0381	-1.11317	-1.03316	0.200629	0.283326	0.645226	0.391978	0.951812	0.720824	0.306129	0.181134	0.674926	0.618913	0.157167	0.678758	0.38834	0.697708	0.999717	0.73455	0.999648	0.993101	0.598057	0.632797	0.999847	0.956731	0.608525	0.958045	0	0	0	0	0	0	0	0	0	0	0
100502742	1700007L15Rik	RIKEN cDNA 1700007L15 gene	1.02131	1.03778	1.15803	1.13479	1.05827	1.21366	1.00805	1.01327	-1.07853	-1.04919	-1.10338	1.00206	0.824314	0.721344	0.244521	0.186383	0.551441	0.0451945	0.931662	0.894664	0.54819	0.590633	0.272477	0.982453	0.902581	0.937839	0.978926	0.529544	0.930665	0.504952	0.974573	0.98881	0.999847	0.949198	0.724809	0.998949	0	0	0	0	0	0	0	0	0	0	0
100502745	2900009J06Rik	RIKEN cDNA 2900009J06 gene	-1.11194	-1.03127	1.06569	-1.06289	-1.09843	-1.0053	-1.08708	-1.02901	-1.07011	-1.07489	-1.03735	-1.00832	0.0950508	0.654327	0.443676	0.333233	0.138608	0.93283	0.191321	0.672248	0.428129	0.23545	0.544998	0.896025	0.236974	0.915026	0.999717	0.68423	0.641064	0.999281	0.476855	0.930092	0.999847	0.777278	0.887108	0.992233	0	0	0	0	0	0	0	0	0	0	0
100502777	LOC100502777	zinc finger protein 64-like	-1.14147	-1.01177	1.16083	-1.01128	1.10952	-1.03116	-1.13984	1.1216	1.02912	-1.06279	-1.0139	1.09299	0.0151525	0.840288	0.0367394	0.832563	0.0540053	0.563423	0.170403	0.257952	0.821648	0.500936	0.878524	0.34947	0.0665342	0.974038	0.647461	0.959329	0.452567	0.963157	0.449517	0.704008	0.999847	0.922111	0.979782	0.828399	0	0	0	0	0	0	0	0	0	0	0
100502829	Gm9899	predicted gene 9899	1.12995	1.09392	-1.00906	-1.17394	1.04679	1.01497	-1.02248	-1.11086	-1.00858	-1.00196	-1.08221	-1.05962	0.38046	0.555299	0.960748	0.250827	0.74199	0.914749	0.860931	0.438075	0.960092	0.987092	0.514836	0.648459	0.577082	0.874055	0.999717	0.605234	0.977144	0.999281	0.948296	0.828037	0.999847	0.999164	0.876035	0.948351	0	0	0	0	0	0	0	0	0	0	0
100502834	Gm15972	predicted gene 15972	1.07694	-1.04013	1.33482	-1.03438	1.03408	1.10871	-1.07529	-1.32861	-1.18091	-1.31173	-1.13679	-1.17979	0.358816	0.655377	0.00842406	0.674704	0.677332	0.20299	0.459384	0.00834631	0.20984	0.00508621	0.173378	0.0953794	0.557246	0.915026	0.422916	0.897665	0.964839	0.804505	0.728923	0.210065	0.999847	0.180848	0.625238	0.519114	0	0	0	0	0	0	0	0	0	0	0
100502841	Epg5	ectopic P-granules autophagy protein 5 homolog (C. elegans)	-1.02078	1.02833	-1.00481	1.12015	1.08731	-1.04578	1.09889	1.16543	1.01768	-1.05139	-1.17387	1.05768	0.782944	0.732492	0.961133	0.132388	0.264695	0.549273	0.336465	0.145304	0.893932	0.591297	0.0896687	0.566517	0.877421	0.942025	0.999717	0.459104	0.790067	0.958967	0.627015	0.585604	0.999847	0.949203	0.500683	0.92362	0	0	0	0	0	0	0	0	0	0	0
100502861	Ccdc13	coiled-coil domain containing 13	-1.07142	1.16977	1.04188	1.01911	-1.05601	1.08653	-1.02251	-1.04452	-1.06447	-1.07846	-1.05831	-1.06321	0.265529	0.023131	0.614296	0.758719	0.37804	0.181474	0.712993	0.49991	0.443598	0.193893	0.328049	0.31306	0.46298	0.258056	0.999717	0.932133	0.857471	0.7824	0.882686	0.858515	0.999847	0.732433	0.767123	0.803658	0	0	0	0	0	0	0	0	0	0	0
100502895	Gm19439	predicted gene, 19439	1.00869	-1.05345	1.07992	1.01581	-1.0149	1.32056	-1.23301	1.06373	-1.01134	-1.03428	1.06483	1.0441	0.944352	0.701304	0.638698	0.899276	0.904993	0.0281752	0.209424	0.726492	0.959628	0.831156	0.691253	0.79454	0.969918	0.931127	0.999717	0.976144	0.999414	0.432125	0.496224	0.947191	0.999847	0.991499	0.939647	0.982868	0	0	0	0	0	0	0	0	0	0	0
100502914	Gm19451	predicted gene, 19451	1.00969	-1.02302	-1.11567	-1.05974	-1.07657	-1.12636	-1.09537	-1.06136	-1.08088	-1.03384	1.08254	-1.09548	0.885836	0.756938	0.220015	0.389192	0.274519	0.080552	0.237679	0.466982	0.451818	0.64933	0.280674	0.237193	0.938078	0.949753	0.964833	0.732242	0.797094	0.620906	0.527802	0.840925	0.999847	0.96595	0.730927	0.735586	0	0	0	0	0	0	0	0	0	0	0
100502923	Gm17619	predicted gene, 17619	1.05874	1.09862	1.0176	-1.0044	1.04539	1.007	-1.22824	-1.10693	-1.02076	1.00409	1.0729	-1.29771	0.445217	0.25198	0.859318	0.953032	0.552275	0.925474	0.00763899	0.204265	0.837635	0.954216	0.324675	0.000901958	0.635327	0.671459	0.999717	0.989086	0.931104	0.999281	0.0783991	0.656644	0.999847	0.997766	0.766429	0.0478963	0	0	0	0	0	0	0	0	0	0	0
100502931	Gm15821	predicted gene 15821	1.05635	1.10426	-1.0538	-1.09886	1.04856	1.00716	-1.08964	-1.03567	-1.10811	-1.07055	-1.07709	1.04289	0.416558	0.181565	0.555672	0.164808	0.481869	0.915578	0.221017	0.637153	0.275898	0.30731	0.266509	0.547312	0.609656	0.588772	0.999717	0.502974	0.907234	0.999281	0.508477	0.920011	0.999847	0.837263	0.722299	0.917985	0	0	0	0	0	0	0	0	0	0	0
100502938	Gm17491	predicted gene, 17491	-1.18214	1.25994	1.46341	-1.21488	-1.22933	-1.18054	1.36347	1.06895	1.33277	1.03921	1.29337	1.21934	0.0514426	0.0149588	0.0011355	0.0242928	0.0171857	0.0533045	0.00401747	0.546802	0.0432609	0.697631	0.0115802	0.0598999	0.154893	0.217046	0.170013	0.204141	0.266564	0.543793	0.0524847	0.881962	0.999847	0.975264	0.220712	0.434577	0	0	0	0	0	0	0	0	0	0	0
100502942	Gm4814	predicted gene 4814	-1.0495	1.26351	1.00805	-1.2269	-1.03665	1.10488	-1.05254	-1.22697	-1.09489	-1.04579	1.11495	-1.01999	0.544723	0.0092803	0.939184	0.0125667	0.651591	0.21365	0.56067	0.0324597	0.444301	0.593742	0.197737	0.82183	0.716387	0.179423	0.999717	0.144754	0.958483	0.811276	0.798023	0.353841	0.999847	0.949744	0.659189	0.98622	0	0	0	0	0	0	0	0	0	0	0
100502950	Gm3336	predicted gene 3336	2.50368	-1.22482	-1.3908	-1.64029	1.14683	1.02506	2.04265	-1.18206	-1.03791	-1.05731	1.27272	-1.16932	0.000987768	0.485601	0.347704	0.0660112	0.605729	0.925611	0.0724344	0.688801	0.943694	0.881466	0.519499	0.689855	0.00981965	0.83355	0.999717	0.331952	0.948423	0.999281	0.286846	0.935023	0.999847	0.994027	0.877824	0.960093	1	0	0	0	0	0	0	0	0	0	0
100502982	BC037704	cDNA sequence BC037704	-1.05359	1.07982	1.1346	-1.07587	-1.08583	-1.03503	-1.02244	1.0193	1.06096	-1.01546	1.01231	-1.05982	0.268243	0.138527	0.0451299	0.12291	0.0832269	0.46389	0.750225	0.796867	0.528469	0.817457	0.854005	0.405843	0.465265	0.527193	0.67715	0.444722	0.533396	0.935795	0.897865	0.969692	0.999847	0.991472	0.975738	0.85958	0	0	0	0	0	0	0	0	0	0	0
100502987	Gm17066	predicted gene 17066	-1.08046	-1.08672	-1.06828	-1.00411	-1.05506	-1.02957	1.13013	1.00495	1.18348	1.02238	1.0997	1.0237	0.0414401	0.0451429	0.182529	0.912316	0.153857	0.435228	0.0356534	0.935237	0.031651	0.684493	0.0850228	0.681553	0.13285	0.342863	0.934122	0.97964	0.664157	0.925084	0.191421	0.994182	0.999847	0.972335	0.493381	0.958128	0	0	0	0	0	0	0	0	0	0	0
100503043	Armcx4	armadillo repeat containing, X-linked 4	1.1299	1.10267	-1.01512	-1.12703	-1.06678	-1.14538	-1.05334	-1.08885	-1.01563	1.07777	1.193	1.0372	0.236681	0.385555	0.911739	0.246447	0.529211	0.189095	0.67388	0.518138	0.925537	0.525384	0.137823	0.767287	0.431243	0.776291	0.999717	0.601968	0.920418	0.793735	0.863455	0.865726	0.999847	0.929004	0.584261	0.977611	0	0	0	0	0	0	0	0	0	0	0
100503057	NA	NA	-1.19333	-1.07077	-1.03511	-1.02096	1.06162	-1.02618	-1.13673	-1.07619	-1.08358	-1.05755	1.05438	1.13757	0.0244495	0.4172	0.733576	0.787092	0.437282	0.736496	0.0892846	0.356357	0.423986	0.43194	0.456921	0.0875164	0.0924515	0.798202	0.999717	0.943008	0.887317	0.994615	0.322795	0.782185	0.999847	0.896291	0.84566	0.502655	0	0	0	0	0	0	0	0	0	0	0
100503150	Gm19576	predicted gene, 19576	-1.11109	-1.05422	-1.07251	-1.15994	1.01924	1.1235	-1.05548	1.14227	1.01204	-1.09951	1.1204	-1.08177	0.196831	0.552136	0.513442	0.0711181	0.814039	0.15433	0.511936	0.132709	0.913806	0.229355	0.150894	0.340817	0.383204	0.872529	0.999717	0.34461	0.989186	0.752536	0.765167	0.569518	0.999847	0.771149	0.601106	0.820529	0	0	0	0	0	0	0	0	0	0	0
100503178	2810013P06Rik	RIKEN cDNA 2810013P06 gene	-1.08148	1.0098	1.11784	-1.05541	-1.08141	-1.18243	1.22648	-1.03813	1.03433	1.08551	1.15851	1.02952	0.247311	0.894653	0.212965	0.424218	0.247707	0.0153355	0.00525151	0.618903	0.722117	0.225813	0.0323039	0.680175	0.442579	0.983489	0.963153	0.757789	0.780091	0.342179	0.0627277	0.913959	0.999847	0.767438	0.339856	0.958128	0	0	0	0	0	0	0	0	0	0	0
100503197	Gm19589	predicted gene, 19589	-1.03123	1.03285	1.05201	-1.04407	1.01746	1.06743	-1.03705	1.10074	-1.13563	-1.01952	-1.10747	-1.13726	0.682723	0.694693	0.609836	0.566836	0.817923	0.387103	0.686293	0.319071	0.295826	0.821897	0.237501	0.156781	0.811947	0.92926	0.999717	0.8466	0.989807	0.908765	0.870483	0.754347	0.999847	0.991472	0.697008	0.641214	0	0	0	0	0	0	0	0	0	0	0
100503199	5430416N02Rik	RIKEN cDNA 5430416N02 gene	-1.11375	-1.02	1.06015	-1.09279	-1.10099	1.01066	-1.01668	1.0432	1.0065	-1.00459	-1.007	-1.09141	0.124536	0.79434	0.524375	0.204278	0.169241	0.878597	0.84226	0.633318	0.953794	0.953993	0.929922	0.295145	0.28377	0.963865	0.999717	0.553253	0.689088	0.999281	0.940596	0.918629	0.999847	0.997766	0.986572	0.788083	0	0	0	0	0	0	0	0	0	0	0
100503222	Gm19597	predicted gene, 19597	-1.03873	-1.03495	-1.04543	-1.06948	-1.23121	1.01533	1.29604	-1.14644	1.11241	-1.04085	1.27531	-1.02091	0.535768	0.608783	0.583131	0.275422	0.00121011	0.803959	0.0179796	0.232748	0.459394	0.694515	0.0199194	0.846326	0.70941	0.896682	0.999717	0.629649	0.0714725	0.999281	0.130388	0.683508	0.999847	0.974508	0.276779	0.988947	0	0	0	0	0	0	0	0	0	0	0
100503289	Gm14133	predicted gene 14133	1.06626	1.14987	-1.29238	-1.18298	1.0409	1.11498	-1.13738	1.01578	-1.0942	1.0687	-1.02806	1.03056	0.485292	0.167987	0.0377888	0.0711124	0.662459	0.23843	0.193068	0.881008	0.496141	0.47893	0.767591	0.759137	0.670001	0.569319	0.651029	0.34461	0.961937	0.827418	0.478987	0.987138	0.999847	0.914758	0.960779	0.977525	0	0	0	0	0	0	0	0	0	0	0
100503307	Gm15408	predicted gene 15408	1.06719	1.00372	1.05629	-1.03078	-1.03352	1.00474	1.02442	-1.06564	1.12166	-1.01582	-1.13118	-1.13902	0.345857	0.960677	0.546635	0.659393	0.631708	0.945123	0.75189	0.435308	0.26577	0.829234	0.0944735	0.0920889	0.544301	0.993364	0.999717	0.891242	0.953298	0.999281	0.898431	0.826494	0.999847	0.991472	0.511045	0.512489	0	0	0	0	0	0	0	0	0	0	0
100503311	Pifo	primary cilia formation	-1.15873	1.0186	1.1341	-1.09784	-1.00925	1.07344	-1.03156	-1.07897	-1.08448	-1.08521	-1.0959	-1.12129	0.0234859	0.791109	0.137339	0.14558	0.884731	0.267325	0.704753	0.385728	0.462993	0.298029	0.24445	0.16617	0.089914	0.96245	0.890427	0.478103	0.996819	0.847079	0.879131	0.801526	0.999847	0.832671	0.70251	0.65366	0	0	0	0	0	0	0	0	0	0	0
100503337	Gm9895	predicted gene 9895	-1.02722	-1.31454	-1.22157	-1.19957	-1.09506	-1.08114	-1.04708	1.35607	1.08501	1.1404	1.22323	1.06739	0.761103	0.00624309	0.0900614	0.043087	0.306066	0.378631	0.75022	0.0518296	0.674789	0.34243	0.147636	0.651966	0.864121	0.150926	0.808411	0.266502	0.820124	0.90555	0.897865	0.423548	0.999847	0.858409	0.597413	0.948936	0	0	0	0	0	0	0	0	0	0	0
100503347	Gm19648	predicted gene, 19648	-1.08175	1.00432	1.03868	-1.08927	-1.14114	1.04883	-1.33433	1.01468	1.18723	-1.05516	1.10241	-1.06109	0.334627	0.961242	0.723071	0.294105	0.107613	0.557252	0.000639278	0.864255	0.114749	0.482606	0.204636	0.459569	0.533323	0.993525	0.999717	0.646753	0.587196	0.961482	0.0164187	0.985458	0.999847	0.915313	0.665752	0.884569	0	0	0	0	0	0	0	0	0	0	0
100503351	Gm19651	predicted gene, 19651	-1.06584	1.08176	-1.06987	1.04838	1.02213	1.03895	-1.01008	-1.16225	1.01362	1.18356	1.09856	1.13522	0.373729	0.316981	0.474779	0.509123	0.759347	0.593118	0.917448	0.148655	0.917219	0.072128	0.310874	0.193456	0.570866	0.727603	0.999717	0.811336	0.980259	0.970445	0.970105	0.586771	0.999847	0.528634	0.755431	0.684897	0	0	0	0	0	0	0	0	0	0	0
100503359	Ppp1r18os	protein phosphatase 1, regulatory subunit 18, opposite strand	1.04416	1.14907	-1.09364	-1.02337	-1.00131	1.09182	-1.06417	-1.17559	1.19654	-1.08536	1.04458	-1.031	0.546215	0.0799368	0.344792	0.746698	0.985342	0.222318	0.305981	0.0145969	0.0308446	0.159386	0.450762	0.614013	0.71716	0.429308	0.999717	0.927629	0.999931	0.817862	0.598	0.263233	0.999847	0.689945	0.842614	0.939593	0	0	0	0	0	0	0	0	0	0	0
100503380	Snhg4	small nucleolar RNA host gene 4 (non-protein coding)	-1.26163	1.02307	-1.0869	-1.00437	1.01117	1.00304	1.22548	-1.17197	1.08862	1.12451	1.2706	-1.0731	0.0223857	0.833932	0.525987	0.96498	0.911042	0.97563	0.100167	0.225825	0.605687	0.316141	0.0437071	0.564117	0.0872133	0.972368	0.999717	0.992693	0.999577	0.999281	0.343857	0.678465	0.999847	0.842969	0.377245	0.923111	0	0	0	0	0	0	0	0	0	0	0
100503386	Gm4980	predicted gene 4980	-1.22816	1.16681	-1.0084	-1.10217	-1.07375	-1.07663	-1.39154	-1.10949	-1.06935	-1.10022	1.01427	-1.03433	0.00293112	0.037269	0.923894	0.146402	0.285972	0.268389	7.18249e-06	0.148774	0.457245	0.138465	0.824312	0.614276	0.0211122	0.318926	0.999717	0.47965	0.805311	0.847424	0.000660263	0.586771	0.999847	0.664148	0.970771	0.939685	0	0	0	0	0	0	0	0	0	0	0
100503392	4833438C02Rik	RIKEN cDNA 4833438C02 gene	1.15445	1.00531	1.02701	-1.02869	1.14999	1.15169	-1.12864	1.00298	1.03032	1.01122	1.18282	1.17582	0.0851103	0.95316	0.80622	0.731181	0.0936343	0.0902978	0.104987	0.969759	0.763373	0.874014	0.0199604	0.0315866	0.219194	0.99246	0.999717	0.919649	0.55939	0.645184	0.352436	0.997278	0.999847	0.993886	0.276838	0.33441	0	0	0	0	0	0	0	0	0	0	0
100503447	Gm19696	predicted gene, 19696	-1.00332	-1.09268	1.1799	1.18827	1.12099	-1.02353	-1.16714	-1.12757	-1.18684	-1.30794	1.01319	-1.50062	0.969335	0.348851	0.149264	0.0489999	0.188096	0.78717	0.092364	0.216988	0.163743	0.00289624	0.879582	3.61818e-05	0.983108	0.751452	0.897075	0.285237	0.717737	0.999281	0.329092	0.667364	0.999847	0.134664	0.979782	0.00580294	0	0	0	0	0	0	0	0	0	0	0
100503471	Gm15867	predicted gene 15867	-1.01293	-1.03069	-1.14885	1.02128	-1.13208	-1.04728	-1.16084	-1.02873	-1.10198	1.03783	-1.15971	-1.26859	0.909451	0.806853	0.353688	0.85208	0.274492	0.682676	0.200918	0.818343	0.5335	0.736794	0.183201	0.0436847	0.951395	0.965461	0.999717	0.965495	0.797094	0.987019	0.487427	0.975438	0.999847	0.984287	0.637715	0.384018	0	0	0	0	0	0	0	0	0	0	0
100503495	A930016O22Rik	RIKEN cDNA A930016O22 gene	-1.03906	1.03662	-1.08632	1.02837	1.03917	-1.02399	-1.0778	1.06162	-1.0503	-1.09722	-1.10716	-1.1725	0.54141	0.600344	0.318749	0.655435	0.540302	0.705248	0.260265	0.397862	0.58183	0.145503	0.110961	0.0190517	0.713803	0.893856	0.999717	0.889557	0.925782	0.989634	0.551786	0.809269	0.999847	0.672169	0.541018	0.257138	0	0	0	0	0	0	0	0	0	0	0
100503499	Gm16136	predicted gene 16136	-1.64287	1.49339	1.28526	-1.08922	1.08998	1.05195	1.26155	-1.74176	-1.04778	1.05602	1.00448	-1.15098	0.0212124	0.0856256	0.36771	0.684696	0.682286	0.809745	0.440949	0.0874979	0.908132	0.849325	0.987569	0.640387	0.0842782	0.438152	0.999717	0.902217	0.966392	0.999281	0.713583	0.497813	0.999847	0.993053	0.997919	0.945497	-1	0	0	0	0	0	0	0	0	0	0
100503562	Ttc6	tetratricopeptide repeat domain 6	1.3589	-1.04813	1.03597	1.07542	1.25289	1.14401	1.42622	-1.26154	-1.04715	-1.11798	1.12633	1.06412	0.0147743	0.725926	0.826936	0.553233	0.0696745	0.27444	0.0195814	0.14535	0.81736	0.431813	0.401896	0.675392	0.065369	0.939168	0.999717	0.839605	0.501554	0.852899	0.136952	0.585604	0.999847	0.896259	0.818113	0.957064	0	0	0	0	0	0	0	0	0	0	0
100503572	Bbip1	BBSome interacting protein 1	1.245	1.03396	1.06146	1.04433	-1.02422	1.04101	1.21485	1.0723	-1.07438	1.1672	1.03991	1.05747	0.000968747	0.629533	0.475483	0.493312	0.705094	0.525426	0.00602269	0.340256	0.436812	0.0208441	0.549374	0.415486	0.00967809	0.905175	0.999717	0.80374	0.968163	0.95545	0.0680646	0.773089	0.999847	0.338992	0.88866	0.864112	0	0	0	0	0	0	0	0	0	0	0
100503652	Gm16845	predicted gene, 16845	1.0022	1.02845	1.06353	1.00619	1.07629	-1.0318	-1.12829	-1.06456	-1.00846	-1.11717	1.04293	1.01075	0.974523	0.709207	0.497759	0.928462	0.286902	0.648902	0.0922146	0.408041	0.929483	0.104855	0.534142	0.879897	0.98598	0.932478	0.999717	0.982623	0.805613	0.982843	0.328814	0.815385	0.999847	0.606814	0.883531	0.991101	0	0	0	0	0	0	0	0	0	0	0
100503654	Gm19816	predicted gene, 19816	-1.5437	-1.04594	-1.10545	-1.13834	1.01005	-1.10416	-1.04376	-1.0063	1.06621	-1.00607	1.17814	1.00756	8.54593e-06	0.644944	0.394816	0.149134	0.910488	0.268106	0.643277	0.949109	0.606345	0.945267	0.0670565	0.93507	0.000390031	0.912257	0.999717	0.482925	0.999482	0.847079	0.844777	0.994935	0.999847	0.997766	0.447702	0.996067	-1	0	0	0	0	0	0	0	0	0	0
100503659	Dos	downstream of Stk11	-1.20404	-1.03489	-1.10052	-1.02974	-1.06353	1.00541	-1.0638	-1.07356	-1.03991	-1.00449	1.1113	1.07871	0.0521212	0.739008	0.441257	0.755261	0.513085	0.954221	0.613924	0.586938	0.812236	0.969402	0.368141	0.53681	0.156001	0.943523	0.999717	0.930742	0.918081	0.999281	0.827842	0.899464	0.999847	0.998933	0.79812	0.914826	0	0	0	0	0	0	0	0	0	0	0
100503670	Rpl5	ribosomal protein L5	1.10574	1.04036	1.20162	1.24582	1.13735	1.07398	-1.06032	1.00757	1.02269	1.09009	-1.0751	-1.21827	0.077862	0.520882	0.0159016	0.000237931	0.0252026	0.207423	0.323546	0.90457	0.777658	0.129873	0.202111	0.00143654	0.206628	0.854609	0.504162	0.0148624	0.319504	0.808952	0.613789	0.990328	0.999847	0.649151	0.662686	0.0621892	0	0	0	0	0	0	0	0	0	0	0
100503724	Dnajc19-ps	DnaJ (Hsp40) homolog, subfamily C, member 19, pseudogene	1.08361	1.0618	1.09385	1.177	1.01112	1.06512	-1.0183	1.08183	-1.16223	-1.00424	-1.11588	-1.13107	0.371488	0.541269	0.448956	0.072825	0.90168	0.482021	0.88089	0.542534	0.357517	0.970737	0.344231	0.311067	0.569847	0.866604	0.999717	0.349597	0.999414	0.942525	0.956312	0.87988	0.999847	0.998933	0.777421	0.801372	0	0	0	0	0	0	0	0	0	0	0
100503725	Gm17508	predicted gene, 17508	1.16538	1.07733	-1.12149	-1.19225	-1.12579	1.07424	-1.10382	-1.08506	-1.02009	-1.05047	-1.05123	-1.03475	0.052007	0.38116	0.26457	0.026372	0.129911	0.356855	0.24172	0.362585	0.859974	0.538896	0.532929	0.683923	0.155721	0.774287	0.989184	0.211834	0.623766	0.898038	0.531482	0.787542	0.999847	0.932257	0.88263	0.959121	0	0	0	0	0	0	0	0	0	0	0
100503742	Gm19865	predicted gene, 19865	-1.4797	1.10956	-1.10551	-1.14712	-1.01015	-1.06225	2.95746	-1.12461	1.02196	1.00629	-1.12787	1.04852	0.330754	0.812891	0.849767	0.73238	0.979911	0.88036	0.0218147	0.811223	0.972072	0.988637	0.784616	0.918204	0.52882	0.967822	0.999717	0.920426	0.999931	0.999281	0.14578	0.974895	0.999847	0.999164	0.964128	0.995106	0	0	0	0	0	0	0	0	0	0	0
100503797	Gm11738	predicted gene 11738	-1.09579	1.06947	-1.02035	-1.07714	-1.08745	1.16257	-1.07642	1.10149	-1.06325	-1.06917	1.03836	1.1066	0.139088	0.318504	0.803243	0.227991	0.174575	0.0165521	0.303107	0.205715	0.522476	0.326661	0.579826	0.158426	0.305201	0.727632	0.999717	0.582094	0.699499	0.351329	0.594927	0.657451	0.999847	0.848363	0.901367	0.643609	0	0	0	0	0	0	0	0	0	0	0
100503802	Gm10419	predicted gene 10419	-1.29687	1.08336	-1.26493	-1.21456	-1.11516	-1.05479	-1.0618	-1.0874	-1.01563	-1.11549	1.00987	-1.05591	0.000164134	0.260308	0.00763233	0.00378525	0.095737	0.410442	0.343679	0.215623	0.854931	0.0734612	0.87029	0.389956	0.00298593	0.67855	0.410538	0.0778655	0.563081	0.91584	0.63287	0.665788	0.999847	0.531175	0.97776	0.852903	0	0	0	0	0	0	0	0	0	0	0
100503827	Tnfsf13os	tumor necrosis factor (ligand) superfamily, member 13, opposite strand	-1.12086	1.45744	1.2448	1.14902	-1.41163	-1.13009	1.03267	1.67	1.40239	1.5581	-1.28404	1.20073	0.26116	0.00116326	0.104428	0.172459	0.00114185	0.228812	0.813289	0.000792845	0.0688045	0.00114938	0.0581939	0.182391	0.458109	0.0676442	0.845456	0.512603	0.0708369	0.821877	0.92939	0.0603683	0.999847	0.08067	0.422231	0.67267	0	0	0	0	0	0	0	1	0	1	0
100503842	2410022M11Rik	RIKEN cDNA 2410022M11 gene	-1.04144	1.04008	1.33628	1.09749	1.27261	1.10565	-1.12644	-1.57262	-1.31625	-1.4688	-1.30202	-1.28579	0.666213	0.702863	0.0225702	0.324728	0.0127152	0.288073	0.418463	0.00522786	0.167508	0.00786891	0.0635015	0.0908784	0.802066	0.931226	0.561835	0.675988	0.231285	0.862731	0.697099	0.167336	0.999847	0.222036	0.438182	0.509325	0	0	0	0	0	0	0	0	0	0	0
100503855	Gm19929	predicted gene, 19929	-1.43835	1.08061	1.18558	1.04663	-1.16299	-1.04916	-1.18655	-1.17693	1.20507	1.11908	1.40226	-1.03496	0.00152797	0.518687	0.241911	0.67761	0.171659	0.66155	0.211254	0.263106	0.309581	0.38694	0.0113404	0.800373	0.0133951	0.853288	0.977649	0.899475	0.693616	0.9837	0.498415	0.708593	0.999847	0.881861	0.217665	0.983329	0	0	0	0	0	0	0	0	0	0	0
100503868	Gm19935	predicted gene, 19935	1.07	1.12814	-1.08129	-1.05004	1.01989	1.03576	-1.02408	-1.10092	-1.21242	-1.18783	-1.05312	-1.05368	0.319695	0.107735	0.383283	0.471728	0.771122	0.604113	0.702727	0.151423	0.0247635	0.00523706	0.385593	0.402889	0.518781	0.481913	0.999717	0.79053	0.982636	0.974646	0.8784	0.591265	0.985336	0.184904	0.809155	0.858175	0	0	0	0	0	0	0	0	0	0	0
100503884	Ccdc149	coiled-coil domain containing 149	1.20968	1.30329	1.36166	1.16518	1.0599	1.12974	-1.2115	-1.20999	1.04612	-1.11589	1.11304	1.00943	0.0834081	0.0290135	0.0345966	0.162409	0.592223	0.263442	0.177998	0.208647	0.812466	0.417211	0.428089	0.947008	0.216215	0.284043	0.643283	0.498838	0.945734	0.84516	0.458717	0.65865	0.999847	0.892132	0.831245	0.996668	0	0	0	0	0	0	0	0	0	0	0
100503890	Pet100	PET100 homolog (S. cerevisiae)	1.01064	-1.11913	-1.13441	-1.08376	-1.13376	-1.02897	-1.15618	-1.03695	-1.06708	-1.08569	-1.13438	-1.10711	0.905864	0.253224	0.288006	0.370361	0.164237	0.749688	0.116795	0.709887	0.59821	0.34815	0.152418	0.268736	0.949119	0.673064	0.999717	0.715863	0.681761	0.997369	0.373606	0.941564	0.999847	0.863835	0.60327	0.763852	0	0	0	0	0	0	0	0	0	0	0
100503895	Tpsab1	tryptase alpha/beta 1	1.11254	1.11679	-1.13496	-1.25338	-1.02165	-1.00268	1.23154	-1.18176	1.04064	1.01413	1.02307	-1.04832	0.151674	0.174515	0.196462	0.00322617	0.771437	0.97106	0.0245766	0.0874922	0.743551	0.870889	0.791675	0.602488	0.323996	0.577536	0.946675	0.0704194	0.982636	0.999281	0.155084	0.497813	0.999847	0.993405	0.964616	0.934577	0	0	0	0	0	0	0	0	0	0	0
100503912	Gm11772	predicted gene 11772	-1.05116	-1.03085	1.07714	1.01666	1.05476	-1.14162	-1.00962	1.03911	1.02615	-1.10939	-1.1089	-1.03856	0.541233	0.733674	0.490813	0.839401	0.513992	0.108374	0.9064	0.658682	0.81371	0.185052	0.186899	0.642523	0.713668	0.94258	0.999717	0.961239	0.918081	0.683162	0.966781	0.927342	0.999847	0.72204	0.644131	0.945557	0	0	0	0	0	0	0	0	0	0	0
100503915	Smpd5	sphingomyelin phosphodiesterase 5	-1.10408	1.05838	1.13882	-1.20881	-1.00496	1.00574	-1.0561	-1.01271	-1.04644	-1.05506	1.0381	-1.10436	0.191691	0.49185	0.194002	0.0142063	0.94763	0.939331	0.49177	0.881087	0.670324	0.479224	0.621152	0.213414	0.37727	0.839294	0.945793	0.154766	0.999648	0.999281	0.751366	0.987138	0.999847	0.914758	0.916971	0.712702	0	0	0	0	0	0	0	0	0	0	0
100503921	Gm19966	predicted gene, 19966	-1.64207	-1.22771	-1.13459	1.00954	-1.49223	-1.20775	-2.0588	-1.35849	1.13246	1.28972	1.21732	1.21874	0.00010717	0.120729	0.424595	0.936644	0.00138783	0.118155	0.000142857	0.109122	0.602486	0.136653	0.248046	0.267405	0.00229071	0.498958	0.999717	0.98509	0.0773526	0.699301	0.00586841	0.532922	0.999847	0.662445	0.703815	0.762683	-1	0	0	0	0	0	-1	0	0	0	0
100503966	NA	NA	1.07971	-1.03712	1.02956	1.02484	-1.07816	-1.08324	-1.16986	-1.15761	-1.0576	-1.06632	1.04131	-1.08738	0.326989	0.669323	0.776998	0.75288	0.336044	0.306956	0.0646215	0.104418	0.61869	0.421922	0.612013	0.318329	0.52559	0.92096	0.999717	0.930035	0.837908	0.869564	0.268956	0.523514	0.999847	0.893151	0.914571	0.804963	0	0	0	0	0	0	0	0	0	0	0
100503969	1810008I18Rik	RIKEN cDNA 1810008I18 gene	1.25997	1.02416	-1.1428	-1.20492	-1.07413	1.0232	1.06785	-1.18498	1.00269	-1.06114	1.10956	-1.1315	0.00161226	0.755566	0.152406	0.0098012	0.309345	0.743327	0.404172	0.0462058	0.979703	0.429169	0.168521	0.119393	0.0138755	0.949565	0.902432	0.128211	0.820722	0.995877	0.68541	0.403826	0.999847	0.89525	0.620674	0.572211	0	0	0	0	0	0	0	0	0	0	0
100504048	Gm20033	predicted gene, 20033	-1.12715	1.03157	1.03658	1.07907	-1.02387	1.08894	-1.01751	-1.07775	-1.03246	-1.13969	-1.02803	-1.05671	0.0811754	0.675096	0.687853	0.263644	0.727639	0.211384	0.839057	0.412245	0.781098	0.112822	0.734603	0.51931	0.212595	0.923089	0.999717	0.616358	0.972913	0.811276	0.939051	0.817536	0.999847	0.621913	0.95199	0.909112	0	0	0	0	0	0	0	0	0	0	0
100504061	8030451A03Rik	RIKEN cDNA 8030451A03 gene	1.00872	1.21905	1.00157	-1.06664	1.01717	-1.00177	-1.19848	-1.05362	1.03227	-1.00899	1.01075	1.01082	0.905735	0.0162481	0.987105	0.380715	0.816467	0.980731	0.0149048	0.498923	0.744268	0.896822	0.876903	0.881733	0.94909	0.224508	0.999717	0.724033	0.989615	0.999281	0.117926	0.858312	0.999847	0.994027	0.979782	0.991202	0	0	0	0	0	0	0	0	0	0	0
100504156	Fam181a	family with sequence similarity 181, member A	-1.06905	1.00868	-1.0937	-1.07088	1.05095	-1.04712	-1.10494	1.00355	-1.24699	-1.16834	-1.12702	-1.08281	0.415177	0.922994	0.407668	0.403404	0.543693	0.573614	0.252064	0.969405	0.0622191	0.0638145	0.151658	0.360121	0.608621	0.987568	0.999717	0.744202	0.926346	0.967972	0.542418	0.997278	0.999847	0.506114	0.602318	0.836096	0	0	0	0	0	0	0	0	0	0	0
100504162	Prss51	protease, serine 51	-1.05208	1.05041	1.11049	-1.08337	1.01678	-1.0831	-1.19839	-1.06724	-1.02374	-1.01001	-1.08923	-1.04734	0.476602	0.52855	0.267212	0.263207	0.815171	0.264695	0.035934	0.471006	0.83651	0.901719	0.291701	0.584798	0.662858	0.858864	0.991986	0.615935	0.989306	0.846083	0.192036	0.842229	0.999847	0.994027	0.739723	0.929623	0	0	0	0	0	0	0	0	0	0	0
100504166	4933421O10Rik	RIKEN cDNA 4933421O10 gene	-1.10533	1.06207	-1.07011	-1.06296	-1.14804	-1.14662	-1.0846	-1.22885	-1.01238	1.01383	-1.05762	-1.08946	0.250116	0.525762	0.553681	0.481546	0.114746	0.117983	0.384264	0.0413801	0.92168	0.877023	0.528568	0.358801	0.445783	0.857855	0.999717	0.796452	0.600137	0.699301	0.669344	0.387646	0.999847	0.994027	0.881492	0.835062	0	0	0	0	0	0	0	0	0	0	0
100504195	Micalcl	MICAL C-terminal like	-1.39836	-1.14797	-1.05994	-1.22748	-1.14025	-1.15381	-1.2382	1.05116	-1.05257	-1.0528	-1.0895	1.47237	9.65099e-05	0.119847	0.582742	0.0129263	0.105695	0.0784518	0.0168208	0.591041	0.661891	0.536152	0.304226	4.05014e-05	0.00213755	0.498008	0.999717	0.146514	0.582464	0.617763	0.125789	0.901671	0.999847	0.931472	0.751147	0.00616767	0	0	0	0	0	0	0	0	0	0	0
100504225	Gm9828	predicted gene 9828	-1.17704	1.0257	-1.02637	-1.20692	-1.00469	1.0557	-1.02633	-1.06878	-1.10162	-1.136	1.07009	-1.09453	0.005921	0.685544	0.730495	0.00167901	0.934808	0.345391	0.649135	0.276531	0.210616	0.0222433	0.216601	0.117561	0.0347826	0.925269	0.999717	0.0470904	0.999648	0.891659	0.84929	0.719286	0.999847	0.34936	0.678188	0.57072	0	0	0	0	0	0	0	0	0	0	0
100504230	AU020206	expressed sequence AU020206	-1.42644	-1.15141	-1.1075	-1.21896	-1.06036	-1.15979	1.38295	1.22269	1.2708	1.62129	1.21802	1.3958	0.000170903	0.149581	0.383943	0.0286713	0.508902	0.098236	0.000895842	0.0456731	0.0586786	1.07725e-06	0.0291414	0.000657395	0.00305335	0.544428	0.999717	0.219692	0.917253	0.659165	0.0204942	0.402887	0.999847	0.00095533	0.324517	0.0395706	0	0	0	0	0	0	0	0	0	1	0
100504231	Gm15708	predicted gene 15708	-1.13923	1.1425	1.0293	-1.09455	1.00879	1.07086	-1.05337	1.11088	-1.13619	1.00912	1.04837	-1.04699	0.0308768	0.0433041	0.711499	0.13045	0.882392	0.249698	0.363829	0.0878261	0.100276	0.867547	0.386968	0.422152	0.108552	0.338455	0.999717	0.455583	0.996623	0.834597	0.650476	0.497956	0.999847	0.993405	0.809529	0.86657	0	0	0	0	0	0	0	0	0	0	0
100504255	Gm12159	predicted gene 12159	1.03262	1.03402	-1.03364	-1.15242	-1.04117	-1.02964	1.06054	-1.02225	1.05924	-1.05504	-1.00684	1.00007	0.619343	0.636177	0.697889	0.0313724	0.532577	0.651162	0.442444	0.786784	0.575584	0.462914	0.925361	0.999217	0.770084	0.90876	0.999717	0.228592	0.922077	0.98331	0.715045	0.967212	0.999847	0.908478	0.985924	0.999877	0	0	0	0	0	0	0	0	0	0	0
100504268	2310005A03Rik	RIKEN cDNA 2310005A03 gene	-1.08342	1.0266	1.07735	-1.037	1.03077	-1.02168	-1.32146	-1.11842	1.03598	-1.30062	1.03548	-1.10628	0.277549	0.743928	0.443051	0.620975	0.679937	0.770193	0.00462134	0.270503	0.781656	0.00508124	0.700043	0.289144	0.474853	0.945511	0.999717	0.874069	0.966147	0.999042	0.0573426	0.714203	0.999847	0.180848	0.94178	0.783736	0	0	0	0	0	0	0	0	0	0	0
100504309	Toporsos	topoisomerase I binding, arginine/serine-rich, opposite strand	-1.46532	-1.13147	-1.44059	-1.02449	-1.3142	-1.07237	-1.56565	-1.16783	-1.05931	-1.16453	1.00064	1.03959	0.0240556	0.496163	0.0987308	0.883744	0.102794	0.673082	0.00474303	0.343058	0.779502	0.298946	0.996475	0.799662	0.091352	0.840966	0.834664	0.974021	0.575534	0.985252	0.058277	0.774706	0.999847	0.833994	0.999151	0.983329	0	0	0	0	0	0	-1	0	0	0	0
100504312	Gm17597	predicted gene, 17597	-1.06571	-1.04909	-1.1472	-1.03351	-1.05688	1.02678	-1.11043	-1.06445	-1.06194	1.00266	-1.04338	-1.13553	0.386513	0.550642	0.159166	0.652972	0.451174	0.718401	0.204139	0.475048	0.585753	0.972899	0.587198	0.12467	0.58236	0.872147	0.908009	0.888696	0.89376	0.9931	0.490844	0.844953	0.999847	0.998941	0.905435	0.581891	0	0	0	0	0	0	0	0	0	0	0
100504377	Gm20199	predicted gene, 20199	-1.132	-1.02963	-1.09268	-1.11434	-1.12933	1.01121	-1.20721	1.06607	-1.0099	-1.0061	-1.07993	-1.00576	0.228312	0.794241	0.512106	0.292058	0.237167	0.913205	0.0969179	0.592355	0.947875	0.95462	0.472782	0.959118	0.421945	0.963827	0.999717	0.644875	0.772486	0.999281	0.337244	0.901903	0.999847	0.997766	0.855149	0.997303	0	0	0	0	0	0	0	0	0	0	0
100504389	9030407P20Rik	RIKEN cDNA 9030407P20 gene	1.12605	1.09451	1.13059	-1.11726	1.07997	1.10023	-1.04546	-1.13351	-1.04971	-1.06144	-1.01657	-1.09563	0.109394	0.26306	0.207786	0.134274	0.29629	0.195886	0.497344	0.0761619	0.581619	0.34098	0.792238	0.16605	0.259258	0.680397	0.95633	0.461774	0.812589	0.796077	0.755081	0.477034	0.999847	0.857198	0.964645	0.65366	0	0	0	0	0	0	0	0	0	0	0
100504404	H2-Ea-ps	histocompatibility 2, class II antigen E alpha, pseudogene	-1.00627	1.0897	-1.07535	-1.08025	-1.02477	1.06905	-1.07022	-1.10157	1.00445	-1.02987	1.02704	-1.09277	0.923386	0.230553	0.398855	0.238194	0.706859	0.306823	0.338293	0.201634	0.96269	0.662247	0.692062	0.211982	0.959044	0.647758	0.999717	0.592475	0.968587	0.869564	0.628045	0.655561	0.999847	0.968216	0.939761	0.711018	0	0	0	0	0	0	0	0	0	0	0
100504412	Kcnmb4os2	potassium large conductance calcium-activated channel, subfamily M, beta member 4, opposite strand 2	1.00865	1.01621	-1.05701	-1.20956	-1.01417	1.00325	-1.08864	1.03429	-1.01635	-1.02195	-1.21811	1.01805	0.926107	0.874294	0.651175	0.0441919	0.879506	0.972096	0.393066	0.749629	0.903163	0.818413	0.0406974	0.856801	0.960284	0.98027	0.999717	0.269718	0.99656	0.999281	0.676238	0.954875	0.999847	0.991472	0.369166	0.990031	0	0	0	0	0	0	0	0	0	0	0
100504446	Prr22	proline rich 22	-1.07013	1.0429	1.00474	-1.18782	-1.06417	1.02989	-1.0916	-1.08653	-1.02896	1.00946	-1.1117	-1.16691	0.248201	0.511537	0.951005	0.00446868	0.288906	0.614135	0.259471	0.315666	0.783619	0.89833	0.154703	0.0497186	0.443698	0.849891	0.999717	0.0843393	0.806561	0.976027	0.550949	0.751577	0.999847	0.994027	0.607053	0.403421	0	0	0	0	0	0	0	0	0	0	0
100504474	Smlr1	small leucine-rich protein 1	-1.04611	1.21766	1.34002	1.08405	-1.00805	-1.07474	-1.24805	2.11221	-1.1578	-1.43184	-1.5296	-1.11661	0.737575	0.184367	0.103206	0.548999	0.952477	0.592416	0.533357	0.0521352	0.759119	0.291802	0.212917	0.7562	0.848891	0.594085	0.843861	0.836739	0.999648	0.970445	0.779852	0.423548	0.999847	0.82838	0.676203	0.977525	0	0	0	0	0	0	0	0	0	0	0
100504486	Gdap10	ganglioside-induced differentiation-associated-protein 10	-1.3917	-1.26749	-1.06337	-1.57254	-1.03016	-1.17156	1.3001	1.34411	1.46422	1.18866	1.13419	1.57819	0.0102274	0.0870878	0.709539	0.000595717	0.811997	0.208152	0.125359	0.105466	0.0983814	0.287337	0.437121	0.00906399	0.051095	0.440736	0.999717	0.0254167	0.989033	0.809861	0.387455	0.526492	0.999847	0.823516	0.836022	0.183421	0	0	0	-1	0	0	0	0	0	0	0
100504497	Gm16233	predicted gene 16233	-1.13476	-1.00577	1.32154	1.01312	-1.08104	-1.00169	-1.01019	-1.17059	1.02505	1.05466	-1.13036	-1.04684	0.0991038	0.944636	0.00696057	0.863353	0.305721	0.982178	0.920193	0.148116	0.855838	0.582142	0.207867	0.65146	0.243174	0.990785	0.389714	0.968471	0.819957	0.999281	0.970476	0.586165	0.999847	0.947895	0.669617	0.948779	0	0	0	0	0	0	0	0	0	0	0
100504512	4930426I24Rik	RIKEN cDNA 4930426I24 gene	-1.11542	-1.04409	-1.04428	1.05463	-1.11092	1.0294	-1.11919	1.03652	-1.17022	-1.08073	-1.20174	1.08693	0.168959	0.617025	0.676934	0.500148	0.185009	0.713008	0.163944	0.674799	0.148839	0.312404	0.019181	0.300899	0.346263	0.90005	0.999717	0.80692	0.713544	0.990466	0.441519	0.930561	0.999847	0.840135	0.271455	0.791886	0	0	0	0	0	0	0	0	0	0	0
100504526	Gm20269	predicted gene, 20269	-1.062	-1.05661	1.00218	-1.05404	-1.0092	1.01098	-1.09846	1.02249	-1.0162	-1.05364	-1.0087	-1.07332	0.31834	0.403388	0.978063	0.382143	0.878767	0.855587	0.23644	0.791156	0.879541	0.488032	0.908304	0.371044	0.517487	0.788267	0.999717	0.725792	0.99647	0.999281	0.526213	0.968618	0.999847	0.916322	0.985234	0.842119	0	0	0	0	0	0	0	0	0	0	0
100504549	AI463170	expressed sequence AI463170	1.34711	1.19205	-1.19207	-1.18654	1.00969	1.08903	1.21382	-1.23354	1.05528	-1.0089	1.06086	-1.13922	0.000520774	0.0521703	0.105474	0.0389511	0.90554	0.296247	0.0401017	0.0370251	0.665919	0.92009	0.50437	0.162885	0.00638192	0.364345	0.845456	0.25459	0.999414	0.867981	0.204041	0.369662	0.999847	0.99651	0.871704	0.649131	0	0	0	0	0	0	0	0	0	0	0
100504556	D5Ertd683e	DNA segment, Chr 5, ERATO Doi 683, expressed	-1.0414	-1.06455	1.0521	-1.02556	1.02203	-1.03211	-1.11743	-1.13251	-1.10809	1.02453	1.15733	1.01933	0.593723	0.452984	0.612822	0.739748	0.774234	0.677539	0.176609	0.155581	0.350918	0.755278	0.064294	0.814286	0.752319	0.817902	0.999717	0.923932	0.982636	0.9863	0.457877	0.598198	0.999847	0.987533	0.439876	0.984693	0	0	0	0	0	0	0	0	0	0	0
100504586	Gm20300	predicted gene, 20300	1.07377	-1.22442	-1.14443	-1.22935	-1.13378	-1.11812	1.11553	1.04823	1.2184	1.04273	1.14175	1.10634	0.370507	0.0225414	0.200145	0.0113311	0.116893	0.162275	0.219865	0.6178	0.101193	0.620519	0.120475	0.256297	0.568596	0.256805	0.947632	0.137738	0.602215	0.761141	0.50753	0.913759	0.999847	0.957721	0.557129	0.753792	0	0	0	0	0	0	0	0	0	0	0
100504637	Gm20324	predicted gene, 20324	-1.08852	1.10883	1.06067	-1.00107	-1.0213	1.11561	-1.01799	-1.14298	-1.03494	-1.06447	-1.05383	-1.08359	0.195698	0.150654	0.493634	0.986893	0.746131	0.0967595	0.814548	0.102988	0.736966	0.390343	0.470584	0.293171	0.381937	0.546088	0.999717	0.997465	0.978471	0.655032	0.930207	0.521547	0.999847	0.884351	0.854064	0.785689	0	0	0	0	0	0	0	0	0	0	0
100504663	Atg14	autophagy related 14	-1.22786	-1.01177	-1.00677	-1.08961	-1.0065	-1.17043	1.08647	-1.04671	1.04471	-1.05174	1.23335	1.0587	0.012195	0.893189	0.948796	0.283404	0.935117	0.0519293	0.408016	0.668293	0.744922	0.597127	0.0312913	0.568652	0.0575585	0.983489	0.999717	0.637543	0.999648	0.53505	0.688136	0.929133	0.999847	0.950985	0.334288	0.924673	0	0	0	0	0	0	0	0	0	0	0
100504676	NA	NA	-1.02789	1.00252	1.06838	-1.2176	1.01279	1.01964	-1.07022	1.11327	-1.10602	-1.13748	-1.17928	1.2447	0.755429	0.979258	0.570755	0.0290519	0.885534	0.825675	0.393726	0.207473	0.346773	0.0928789	0.032845	0.00758793	0.860455	0.996393	0.999717	0.221209	0.996819	0.999281	0.676522	0.65865	0.999847	0.581867	0.342465	0.169068	0	0	0	0	0	0	0	0	0	0	0
100504687	2810029C07Rik	RIKEN cDNA 2810029C07 gene	1.03757	1.06311	1.0652	-1.13421	1.0255	-1.01187	-1.03952	-1.09989	-1.01561	-1.01328	1.05003	-1.01349	0.473451	0.278631	0.353099	0.0168287	0.624116	0.818199	0.545511	0.166448	0.857217	0.829041	0.42537	0.834199	0.660116	0.693867	0.999717	0.169197	0.950561	0.999281	0.787307	0.613109	0.999847	0.991472	0.829394	0.987999	0	0	0	0	0	0	0	0	0	0	0
100504714	Gm16793	predicted gene, 16793	-1.17043	1.07392	1.03775	1.027	1.02241	-1.03943	-1.28186	-1.04361	-1.05423	-1.10807	-1.05139	1.05918	0.0455179	0.400655	0.716537	0.730453	0.774374	0.617165	0.0059385	0.645946	0.652541	0.220183	0.547229	0.510148	0.141788	0.786958	0.999717	0.919461	0.982636	0.976759	0.0675241	0.923028	0.999847	0.761313	0.888532	0.905269	0	0	0	0	0	0	0	0	0	0	0
100504715	Tmppe	transmembrane protein with metallophosphoesterase domain	-1.16781	-1.07851	1.12088	-1.15265	1.0643	-1.06225	-1.05094	1.00301	1.07037	1.13674	1.25653	1.14053	0.0101547	0.241284	0.143681	0.0180285	0.289718	0.304728	0.48778	0.968506	0.480178	0.0642212	0.00140468	0.0699106	0.0509683	0.659046	0.891299	0.175291	0.806898	0.869564	0.749385	0.997278	0.999847	0.507441	0.0840355	0.463322	0	0	0	0	0	0	0	0	0	0	0
100504965	NA	NA	1.29789	1.1232	1.06941	1.01161	1.03556	1.0573	1.23208	-1.06705	1.01272	-1.18298	-1.02612	-1.1655	0.251835	0.639213	0.822176	0.959297	0.877246	0.805491	0.438591	0.820701	0.972104	0.512983	0.919872	0.569282	0.447539	0.910231	0.999717	0.990841	0.996319	0.999281	0.711678	0.975585	0.999847	0.925973	0.985824	0.924962	0	0	0	0	0	0	0	0	0	0	0
100515	Zfp518b	zinc finger protein 518B	1.03094	1.02272	1.08416	-1.00732	1.03214	-1.02659	-1.05672	-1.13678	-1.03512	-1.04863	-1.02158	-1.10811	0.51406	0.659893	0.192363	0.875701	0.498154	0.573868	0.374279	0.0558749	0.678562	0.422458	0.717675	0.101271	0.6922	0.917062	0.945793	0.971704	0.913848	0.967972	0.659933	0.427816	0.999847	0.893151	0.94677	0.533831	0	0	0	0	0	0	0	0	0	0	0
100532	Rell1	RELT-like 1	1.1474	1.00995	1.15691	1.04448	1.1648	-1.0218	-1.06338	-1.25067	-1.0301	-1.13651	1.10638	-1.10517	0.0935866	0.911045	0.176155	0.591419	0.0636054	0.790024	0.660912	0.137617	0.87483	0.339937	0.450186	0.475966	0.23441	0.986785	0.926354	0.86048	0.484308	0.999281	0.856242	0.577274	0.999847	0.856144	0.842478	0.891412	0	0	0	0	0	0	0	0	0	0	0
100559	Ugt2b38	UDP glucuronosyltransferase 2 family, polypeptide B38	-1.03341	-2.20849	-1.93638	-1.03493	1.07128	-1.47628	1.06947	3.16196	-1.27421	1.09806	-2.01448	-1.00538	0.882865	0.00189891	0.0280651	0.877658	0.757628	0.0848347	0.891889	0.0323007	0.715551	0.842724	0.141295	0.991334	0.936463	0.0858845	0.607093	0.972763	0.980045	0.632209	0.96024	0.353386	0.999847	0.992457	0.590627	0.999396	0	-1	0	0	0	0	0	0	0	0	0
100561	Slc15a4	solute carrier family 15, member 4	-1.01723	1.15856	1.17092	1.20111	1.27645	1.03912	1.1638	-1.06654	1.12598	1.14989	1.16457	1.12268	0.795087	0.0447062	0.0732118	0.00702862	0.00045237	0.560207	0.107752	0.517292	0.345804	0.120309	0.0908209	0.217563	0.884651	0.342482	0.770002	0.107689	0.0461317	0.962626	0.35797	0.865057	0.999847	0.633257	0.504454	0.718744	0	0	0	0	0	0	0	0	0	0	0
100604	Lrrc8c	leucine rich repeat containing 8 family, member C	-1.09406	1.06188	-1.09676	1.32831	1.04027	-1.04847	-1.13783	-1.04265	-1.03378	1.16106	-1.15393	-1.15225	0.367963	0.581921	0.482763	0.00584092	0.691651	0.634582	0.213017	0.703524	0.810419	0.132398	0.148785	0.172296	0.565846	0.886533	0.999717	0.0966036	0.967283	0.981695	0.500121	0.939445	0.999847	0.655497	0.597838	0.66196	0	0	0	0	0	0	0	0	0	0	0
100608	Noc4l	nucleolar complex associated 4 homolog (S. cerevisiae)	1.02337	-1.062	1.01883	-1.048	1.10676	1.16791	-1.17851	-1.0091	-1.02838	1.15963	-1.04854	-1.06426	0.736007	0.423516	0.836525	0.494439	0.14235	0.0266406	0.0226793	0.9038	0.767509	0.0308363	0.481108	0.377746	0.847996	0.802976	0.999717	0.804678	0.646113	0.422224	0.149047	0.990328	0.999847	0.399836	0.860214	0.845896	0	0	0	0	0	0	0	0	0	0	0
100609	Nsun5	NOL1/NOP2/Sun domain family, member 5	-1.07851	-1.01162	-1.03038	1.07046	1.05861	1.05166	1.12634	-1.08025	1.08405	1.19288	1.08256	1.05076	0.22595	0.864907	0.714743	0.274801	0.360197	0.417997	0.0798558	0.28189	0.372039	0.00757763	0.217601	0.460809	0.419373	0.979868	0.999717	0.628708	0.845182	0.917231	0.302226	0.723597	0.999847	0.218365	0.679062	0.885315	0	0	0	0	0	0	0	0	0	0	0
100616095	0610007N19Rik	RIKEN cDNA 0610007N19	-1.13751	1.07113	-1.07409	-1.11239	-1.19253	-1.18988	-1.09311	-1.22656	-1.04138	-1.05367	1.19009	-1.20522	0.0331273	0.291688	0.362462	0.0763143	0.00419527	0.00466276	0.386195	0.0653752	0.768525	0.592986	0.0790317	0.0724878	0.114198	0.703117	0.999717	0.35745	0.136592	0.195797	0.670693	0.454372	0.999847	0.949744	0.477931	0.469044	0	0	0	0	0	0	0	0	0	0	0
100637	N4bp2l1	NEDD4 binding protein 2-like 1	1.06004	1.28001	1.22974	1.54368	1.05319	-1.13615	1.43986	1.57977	1.28194	1.25303	-1.22626	1.10213	0.649964	0.0830614	0.225298	0.00125985	0.686611	0.322162	0.0687121	0.033107	0.351029	0.233629	0.280896	0.622334	0.790488	0.434626	0.968405	0.0408057	0.967283	0.879796	0.279521	0.354388	0.999847	0.77514	0.730927	0.940675	0	0	0	1	0	0	0	0	0	0	0
100647	Upk3b	uroplakin 3B	-2.02773	-1.1556	-1.5391	-1.10537	-1.4374	-1.16321	-1.65176	1.02102	-1.01525	1.04504	-1.20215	1.35076	0.00298394	0.564002	0.156828	0.661591	0.116609	0.509352	0.148797	0.954767	0.973921	0.893299	0.575613	0.384108	0.0214107	0.878159	0.906555	0.892003	0.601493	0.953178	0.421166	0.995647	0.999847	0.994027	0.899454	0.849092	-1	0	0	0	0	0	0	0	0	0	0
100662	D930016D06Rik	RIKEN cDNA D930016D06 gene	1.09448	-1.23015	-1.00378	1.01269	-1.10029	1.00064	1.14174	1.08102	-1.01977	1.0665	1.15756	1.24463	0.222705	0.0123846	0.968987	0.863873	0.197068	0.993017	0.134686	0.405931	0.868175	0.442869	0.0845567	0.0151951	0.415685	0.199421	0.999717	0.968614	0.728372	0.999281	0.400977	0.813914	0.999847	0.900172	0.493321	0.234434	0	0	0	0	0	0	0	0	0	0	0
100678	Psph	phosphoserine phosphatase	-1.3835	1.17085	1.10982	1.0714	1.08025	1.18409	1.04185	1.04024	-1.07144	1.01845	-1.23244	1.07997	0.0369671	0.346844	0.605253	0.651516	0.613272	0.270664	0.831867	0.847916	0.790513	0.920918	0.259294	0.69047	0.122473	0.750419	0.999717	0.88846	0.948466	0.849556	0.936332	0.982415	0.999847	0.99651	0.71504	0.960199	0	0	0	0	0	0	0	0	0	0	0
100683	Trrap	transformation/transcription domain-associated protein	-1.12481	-1.21308	1.00275	-1.14287	-1.02572	1.00403	-1.07977	1.06013	1.08402	-1.03315	1.06082	1.11856	0.0268752	0.00121001	0.968105	0.0125043	0.625476	0.938344	0.226663	0.386351	0.343439	0.588252	0.328424	0.0797973	0.0987477	0.0679998	0.999717	0.144493	0.950862	0.999281	0.515876	0.801919	0.999847	0.949198	0.767123	0.487054	0	0	0	0	0	0	0	0	0	0	0
100689	Spon2	spondin 2, extracellular matrix protein	1.01239	1.17379	1.00077	1.06943	-1.16338	-1.0376	-1.29517	-1.00322	-1.05447	-1.16307	-1.09355	-1.33134	0.857813	0.036819	0.993222	0.330904	0.0311247	0.591839	0.00573982	0.973348	0.662799	0.0839297	0.301894	0.0024154	0.923148	0.317362	0.999717	0.681698	0.353788	0.970445	0.0661571	0.997633	0.999847	0.560971	0.748787	0.0856007	0	0	0	0	0	0	0	0	0	0	0
100689703	9330133O14Rik	RIKEN cDNA 9330133O14 gene	1.19866	1.02697	1.07315	1.10164	1.1954	1.16502	-1.09487	-1.07104	-1.01213	-1.10259	-1.03386	-1.0029	0.00683975	0.707754	0.410576	0.139115	0.0076671	0.0213944	0.25018	0.412347	0.908884	0.194745	0.656226	0.97051	0.038488	0.931835	0.999717	0.468832	0.184734	0.388081	0.540156	0.817536	0.999847	0.733897	0.929317	0.997797	0	0	0	0	0	0	0	0	0	0	0
100705	Acacb	acetyl-Coenzyme A carboxylase beta	1.82127	1.25279	1.04225	-1.28529	-1.05414	-1.22426	1.31864	-1.05927	1.60401	1.3744	1.15057	1.02756	0.000145948	0.167003	0.831944	0.0934147	0.721264	0.174323	0.164218	0.783973	0.0788802	0.0949713	0.456823	0.890281	0.00276709	0.568169	0.999717	0.394692	0.972913	0.775851	0.441818	0.966151	0.999847	0.586077	0.84566	0.992132	1	0	0	0	0	0	0	0	0	0	0
100710	Pds5b	PDS5, regulator of cohesion maintenance, homolog B (S. cerevisiae)	-1.17946	-1.21321	-1.0509	-1.09344	-1.10181	-1.08406	-1.0165	-1.02287	-1.12522	1.03424	1.07189	1.10112	0.0158815	0.0101571	0.573096	0.183678	0.149592	0.22898	0.808543	0.753426	0.197465	0.601787	0.283801	0.157602	0.0687333	0.185905	0.999717	0.526358	0.655895	0.822286	0.926543	0.956115	0.999847	0.951399	0.733011	0.64251	0	0	0	0	0	0	0	0	0	0	0
100727	Ugt2b34	UDP glucuronosyltransferase 2 family, polypeptide B34	1.77176	1.05561	-1.00386	-1.02459	1.09642	-1.01431	1.69245	-1.24046	-1.37305	-1.22558	-1.11378	1.07147	0.00264762	0.786638	0.987236	0.89416	0.61456	0.937988	0.036472	0.413401	0.340984	0.388686	0.647104	0.779507	0.0197405	0.961184	0.999717	0.975367	0.948466	0.999281	0.193134	0.817649	0.999847	0.883287	0.925584	0.979658	1	0	0	0	0	0	0	0	0	0	0
100732	Mapre3	microtubule-associated protein, RP/EB family, member 3	-1.16677	1.21589	1.24769	-1.02369	1.25794	-1.10868	1.02785	1.12513	1.09932	-1.05416	-1.05475	-1.12375	0.106371	0.0625596	0.0798356	0.804177	0.0178051	0.276995	0.798157	0.305143	0.512898	0.607061	0.603272	0.279845	0.254811	0.387819	0.78519	0.947799	0.269239	0.853921	0.921916	0.744537	0.999847	0.952865	0.912064	0.774118	0	0	0	0	0	0	0	0	0	0	0
100737	Dcun1d4	DCN1, defective in cullin neddylation 1, domain containing 4 (S. cerevisiae)	-1.00801	1.30423	1.20744	1.22816	1.12716	1.02346	1.08505	1.16499	-1.06761	1.06467	-1.1463	1.09955	0.901032	0.00036227	0.0294182	0.00216036	0.0662492	0.718065	0.423263	0.162268	0.632611	0.518911	0.162846	0.352355	0.946765	0.0426261	0.613837	0.0552415	0.494005	0.9931	0.701121	0.607286	0.999847	0.926442	0.613675	0.830269	0	0	0	0	0	0	0	0	0	0	0
100740	AI839979	expressed sequence AI839979	1.01518	1.06964	-1.19782	-1.1562	-1.08473	-1.01377	1.00214	-1.04607	-1.10021	-1.07139	-1.01141	-1.10064	0.807028	0.320744	0.0299562	0.021583	0.190638	0.82457	0.974697	0.530903	0.29413	0.285627	0.859838	0.158252	0.892084	0.730109	0.613837	0.192768	0.721408	0.999281	0.991601	0.873121	0.999847	0.821808	0.975738	0.643594	0	0	0	0	0	0	0	0	0	0	0
100756	Usp30	ubiquitin specific peptidase 30	1.01999	-1.02545	1.00982	-1.04416	1.07484	-1.10904	-1.03005	1.05692	1.10816	-1.00956	1.02139	1.018	0.684182	0.63715	0.879041	0.375851	0.141613	0.0369183	0.547823	0.293298	0.12467	0.839409	0.652227	0.717055	0.813109	0.909709	0.999717	0.71999	0.645111	0.475678	0.788748	0.73515	0.999847	0.992457	0.927902	0.969535	0	0	0	0	0	0	0	0	0	0	0
100763	Ube3c	ubiquitin protein ligase E3C	-1.06581	1.06497	1.11785	1.00199	1.04878	1.12861	-1.01844	-1.00512	-1.09696	-1.01685	1.00946	1.02262	0.08156	0.115153	0.0223742	0.956082	0.190378	0.00138051	0.708488	0.921785	0.162734	0.720011	0.839957	0.647319	0.213038	0.492975	0.560274	0.989759	0.720965	0.114243	0.880252	0.991558	0.999847	0.982214	0.973568	0.947575	0	0	0	0	0	0	0	0	0	0	0
100764	Rita1	RBPJ interacting and tubulin associated 1	1.03878	1.08342	1.03785	1.00926	-1.06868	-1.05274	-1.0835	1.06127	1.07196	1.02371	-1.00716	-1.13247	0.678109	0.425548	0.758727	0.919869	0.469435	0.575299	0.329451	0.496391	0.52879	0.764286	0.92726	0.132695	0.809317	0.80487	0.999717	0.980686	0.901663	0.967981	0.619612	0.857122	0.999847	0.988472	0.986562	0.598595	0	0	0	0	0	0	0	0	0	0	0
100855	Tbc1d14	TBC1 domain family, member 14	-1.14339	1.23316	-1.133	1.11151	1.02661	-1.04116	-1.05663	1.09744	1.18542	1.19867	1.09977	-1.0965	0.23314	0.0905472	0.398384	0.345697	0.814103	0.718077	0.661482	0.488467	0.316601	0.13475	0.429086	0.464699	0.427071	0.448455	0.999717	0.693466	0.989186	0.9931	0.856642	0.851343	0.999847	0.659675	0.831614	0.887479	0	0	0	0	0	0	0	0	0	0	0
100861722	NA	NA	-1.23605	-1.10563	-1.06591	-1.15164	-1.23561	-1.21487	-1.02777	-1.00166	1.01404	-1.01521	1.13773	-1.03014	0.00460287	0.206516	0.50326	0.0541538	0.00466659	0.00887793	0.791638	0.988044	0.920362	0.878676	0.195413	0.774578	0.0289211	0.624022	0.999717	0.301297	0.143508	0.268656	0.918548	0.997693	0.999847	0.994027	0.655339	0.978673	0	0	0	0	0	0	0	0	0	0	0
100861853	NA	NA	-1.18297	-1.343	-1.14372	1.0239	-1.17709	-1.11845	1.18679	1.03755	1.24526	-1.07732	1.13583	1.27331	0.0297567	0.000728264	0.182279	0.755062	0.034737	0.142927	0.298921	0.832997	0.322347	0.634495	0.417146	0.144706	0.105999	0.0535043	0.934122	0.93063	0.371308	0.737453	0.591021	0.978642	0.999847	0.963404	0.824881	0.618605	0	0	0	0	0	0	0	0	0	0	0
100861925	NA	NA	-1.04876	1.16157	1.0159	-1.05963	-1.00686	-1.00133	-1.01857	-1.1083	-1.04735	-1.04318	1.04253	-1.23003	0.449586	0.0328285	0.849101	0.35818	0.913267	0.98308	0.791443	0.169016	0.621335	0.524901	0.530979	0.00417674	0.639254	0.297729	0.999717	0.706015	0.999648	0.999281	0.918466	0.617831	0.999847	0.929004	0.882329	0.117919	0	0	0	0	0	0	0	0	0	0	0
100862344	NA	NA	1.00458	1.04068	-1.06773	-1.09926	1.11607	-1.00945	-1.04137	-1.13403	1.00723	-1.01092	1.04008	1.01453	0.95064	0.621705	0.501614	0.202711	0.140347	0.898541	0.556685	0.0906645	0.937985	0.868742	0.55034	0.834074	0.973456	0.901603	0.999717	0.551596	0.64303	0.999281	0.795128	0.501071	0.999847	0.993405	0.888798	0.987999	0	0	0	0	0	0	0	0	0	0	0
100862396	Gm21706	predicted gene, 21706	-1.27957	1.10692	1.06801	-1.21381	-1.19517	-1.01372	-1.18238	-1.08137	-1.12859	-1.04186	1.16136	1.01295	0.00806719	0.305427	0.580695	0.0351143	0.0518279	0.879807	0.0926517	0.456371	0.362193	0.66228	0.114924	0.895915	0.043177	0.715801	0.999717	0.241492	0.444757	0.999281	0.329671	0.83574	0.999847	0.968216	0.546932	0.992221	0	0	0	0	0	0	0	0	0	0	0
100862400	Gm21710	predicted gene, 21710	-1.16641	1.01383	-1.09249	1.01521	1.01837	1.02296	1.02492	-1.0771	1.24988	1.11373	1.29653	1.0237	0.0388575	0.863658	0.360952	0.83641	0.803402	0.756243	0.828285	0.539598	0.147704	0.321792	0.0193245	0.836454	0.127059	0.979105	0.999717	0.959784	0.987048	0.998811	0.935092	0.878223	0.999847	0.845917	0.272277	0.987999	0	0	0	0	0	0	0	0	0	0	0
100900	Hscb	HscB iron-sulfur cluster co-chaperone homolog (E. coli)	-1.11619	1.09846	-1.00765	-1.07819	1.01327	1.06769	1.13642	-1.17085	-1.02257	-1.15284	-1.02513	1.04017	0.0507317	0.124748	0.916844	0.176885	0.811569	0.239156	0.0298011	0.0125139	0.773321	0.0119382	0.651751	0.494901	0.153349	0.504842	0.999717	0.517819	0.989033	0.82765	0.172469	0.247378	0.999847	0.268737	0.927575	0.900273	0	0	0	0	0	0	0	0	0	0	0
100910	Chpf2	chondroitin polymerizing factor 2	1.30521	1.01729	1.32392	1.10914	1.24826	1.07241	-1.07973	-1.0926	-1.0534	-1.05727	1.01818	-1.10279	7.86193e-05	0.803061	0.00124344	0.103012	0.000794335	0.268111	0.275646	0.237973	0.581021	0.405722	0.787292	0.165818	0.00187355	0.964492	0.178356	0.410762	0.059499	0.847079	0.567787	0.687431	0.999847	0.887456	0.964585	0.65366	0	0	0	0	0	0	0	0	0	0	0
100929	Tyw1	tRNA-yW synthesizing protein 1 homolog (S. cerevisiae)	-1.04557	-1.04836	1.00564	-1.10299	1.10433	1.05	-1.05463	1.38414	1.10788	1.00944	-1.2273	1.00701	0.517584	0.530884	0.950589	0.157546	0.152532	0.478811	0.693131	0.0268148	0.57228	0.941691	0.115087	0.958655	0.695081	0.859891	0.999717	0.491161	0.662137	0.942391	0.873138	0.328577	0.999847	0.997766	0.546988	0.997287	0	0	0	0	0	0	0	0	0	0	0
100952	Emilin1	elastin microfibril interfacer 1	-1.33069	1.03263	1.03493	1.15099	-1.08364	-1.09507	-1.43688	-1.05399	1.14666	1.00095	1.15789	-1.01458	7.93356e-05	0.663587	0.699581	0.0405777	0.236135	0.181187	0.000969241	0.636723	0.331828	0.99236	0.14496	0.889721	0.00188466	0.918339	0.999717	0.259398	0.771843	0.7824	0.0214616	0.919995	0.999847	0.999164	0.5937	0.992132	0	0	0	0	0	0	0	0	0	0	0
100972	Rab28	RAB28, member RAS oncogene family	-1.04128	-1.14201	-1.0825	-1.0333	-1.06568	1.00028	-1.02947	1.00346	-1.06366	-1.0503	1.02885	1.17165	0.356511	0.00723183	0.172978	0.454659	0.149367	0.994818	0.649407	0.959483	0.473319	0.421751	0.640793	0.0157299	0.555438	0.160884	0.921852	0.779392	0.65529	0.999281	0.849571	0.996086	0.999847	0.893151	0.922957	0.237143	0	0	0	0	0	0	0	0	0	0	0
100978	Nfxl1	nuclear transcription factor, X-box binding-like 1	-1.03874	1.04414	1.09117	1.14578	1.00609	-1.00907	-1.08885	1.09112	1.09434	1.05936	1.00799	1.05051	0.412832	0.395241	0.156835	0.00457811	0.895591	0.845322	0.108984	0.122951	0.204933	0.25231	0.873704	0.349712	0.606758	0.783162	0.906555	0.0852298	0.997848	0.999281	0.360173	0.555918	0.999847	0.792802	0.979311	0.828581	0	0	0	0	0	0	0	0	0	0	0
100986	Akap9	A kinase (PRKA) anchor protein (yotiao) 9	-1.23813	-1.11238	-1.24873	-1.1152	-1.079	-1.00988	1.06218	-1.07753	1.24299	-1.07558	1.34759	1.05135	0.000934406	0.116968	0.00792595	0.0798054	0.21859	0.872719	0.751879	0.713441	0.397996	0.689042	0.10527	0.79296	0.00947683	0.495003	0.413054	0.36254	0.750611	0.999281	0.898431	0.942723	0.999847	0.973556	0.530962	0.982629	0	0	0	0	0	0	0	0	0	0	0
101023	Zfp513	zinc finger protein 513	1.18882	-1.06951	1.04762	1.12695	-1.06594	-1.02798	1.05702	1.05552	1.13199	1.0423	1.00305	1.2109	0.00134337	0.235844	0.494266	0.0232813	0.217812	0.5922	0.319373	0.362122	0.100568	0.434638	0.95407	0.00103054	0.0122177	0.652831	0.999717	0.200365	0.750611	0.970445	0.610249	0.787216	0.999847	0.897371	0.991694	0.0512751	0	0	0	0	0	0	0	0	0	0	0
101055647	NA	NA	-1.26582	-1.03264	-1.14255	-1.22411	-1.09693	-1.03328	-1.24521	-1.05787	1.03695	-1.28227	-1.08118	-1.04075	0.00113517	0.670855	0.147188	0.00471354	0.183434	0.635477	0.019146	0.56343	0.767587	0.00584317	0.371686	0.661911	0.0108276	0.921126	0.893151	0.086574	0.711531	0.982096	0.135134	0.88825	0.999847	0.194893	0.800505	0.951945	0	0	0	0	0	0	0	0	0	0	0
101055652	NA	NA	1.09932	-1.024	-1.133	-1.06215	-1.03476	1.07016	-1.20024	-1.11454	-1.01773	-1.09862	-1.04149	-1.13401	0.0391443	0.630783	0.0393135	0.184091	0.449102	0.136038	0.00121303	0.0621939	0.807863	0.0705886	0.428838	0.0222824	0.127729	0.905732	0.655387	0.526909	0.893103	0.728269	0.0248137	0.445235	0.999847	0.527482	0.831614	0.281821	0	0	0	0	0	0	0	0	0	0	0
101055670	LOC101055670	HEAT repeat-containing protein 4-like	1.0298	1.08647	1.00404	-1.07678	-1.03105	-1.00412	-1.24238	-1.03987	-1.0827	-1.11037	-1.06972	-1.05624	0.643092	0.234365	0.961533	0.245445	0.629426	0.948159	0.00219506	0.589026	0.385396	0.109814	0.299958	0.421241	0.785895	0.651082	0.999717	0.600945	0.952073	0.999281	0.0360486	0.900533	0.999847	0.615664	0.748121	0.865797	0	0	0	0	0	0	0	0	0	0	0
101055694	NA	NA	-1.14848	-1.07172	-1.03657	-1.11885	-1.21134	1.01415	-1.15477	-1.03231	1.20475	1.04997	-1.00647	1.12332	0.0946448	0.440342	0.739465	0.173314	0.0220754	0.863613	0.238629	0.805783	0.256541	0.673799	0.955594	0.339878	0.236242	0.811651	0.999717	0.513532	0.298455	0.999281	0.528665	0.97324	0.999847	0.970707	0.991844	0.819467	0	0	0	0	0	0	0	0	0	0	0
101055698	NA	NA	1.01739	-1.05709	-1.00931	-1.19985	-1.01083	1.10777	-1.15004	1.00316	1.03879	1.00038	-1.05078	-1.14243	0.811848	0.484514	0.922751	0.0143244	0.881762	0.161129	0.130073	0.974168	0.756907	0.996528	0.570479	0.148932	0.895048	0.832972	0.999717	0.155183	0.996623	0.759922	0.393614	0.997633	0.999847	0.999645	0.897596	0.627005	0	0	0	0	0	0	0	0	0	0	0
101055727	LOC101055727	transcription elongation factor B polypeptide 2-like	-1.03936	1.10501	-1.04638	-1.21182	-1.02367	-1.02863	-1.08976	1.03366	-1.11327	-1.02934	-1.02716	-1.11502	0.486472	0.103417	0.535587	0.000959805	0.672769	0.610488	0.141093	0.591536	0.171394	0.60058	0.62746	0.0638717	0.670626	0.475096	0.999717	0.0346301	0.962898	0.97535	0.409533	0.901718	0.999847	0.95132	0.919482	0.447116	0	0	0	0	0	0	0	0	0	0	0
101055730	NA	NA	-1.33416	-1.13427	-1.1125	-1.11089	-1.20923	-1.09201	-1.09385	1.06767	1.3883	1.02004	1.17256	1.26359	0.00691362	0.267611	0.435302	0.310673	0.0698529	0.395472	0.587699	0.710139	0.143828	0.899829	0.314807	0.160588	0.0387951	0.684874	0.999717	0.66313	0.501934	0.911709	0.813614	0.941564	0.999847	0.994027	0.759003	0.64768	0	0	0	0	0	0	0	0	0	0	0
101055738	NA	NA	-1.08116	-1.01665	-1.05816	-1.02396	1.02395	1.04435	-1.03757	1.04833	-1.11606	-1.10022	1.01966	-1.07519	0.243724	0.820615	0.520476	0.722094	0.722153	0.515048	0.555842	0.479615	0.195031	0.113423	0.744249	0.249092	0.438872	0.969824	0.999717	0.917753	0.972913	0.955023	0.794527	0.847318	0.999847	0.622093	0.954112	0.746649	0	0	0	0	0	0	0	0	0	0	0
101055743	NA	NA	1.07815	1.06885	1.0235	-1.02612	1.01684	1.056	-1.16713	-1.04565	1.08127	-1.11435	-1.02728	1.08219	0.253282	0.354804	0.788183	0.693955	0.798746	0.40678	0.0103896	0.474875	0.322818	0.0564312	0.629929	0.18048	0.449209	0.755452	0.999717	0.905479	0.985971	0.91584	0.0944716	0.844845	0.999847	0.484863	0.92068	0.67027	0	0	0	0	0	0	0	0	0	0	0
101055764	NA	NA	-1.17693	-1.05855	-1.06589	1.00761	-1.10148	-1.07126	1.12739	1.0212	-1.17884	-1.05271	-1.31384	-1.15993	0.102753	0.598687	0.624425	0.938727	0.329265	0.486291	0.340438	0.875092	0.330843	0.667541	0.0256141	0.2392	0.248479	0.893211	0.999717	0.985446	0.836266	0.944415	0.630221	0.986635	0.999847	0.968682	0.310868	0.737599	0	0	0	0	0	0	0	0	0	0	0
101055769	LOC101055769	uncharacterized LOC101055769	1.01147	1.08604	-1.03447	-1.12043	-1.11008	-1.0012	-1.08517	1.01195	-1.02163	-1.12659	-1.12184	-1.06474	0.86822	0.275024	0.708804	0.10202	0.13246	0.986115	0.286117	0.88371	0.834689	0.105405	0.118017	0.412003	0.927891	0.69031	0.999717	0.408869	0.628844	0.999281	0.577675	0.987386	0.999847	0.606814	0.552556	0.8624	0	0	0	0	0	0	0	0	0	0	0
101055780	NA	NA	-1.55874	1.3519	1.00433	-1.22212	1.24906	1.35616	1.19151	-1.41918	1.06662	1.42968	1.05234	1.08596	0.036322	0.188576	0.987443	0.33658	0.28714	0.146581	0.319062	0.0646775	0.784229	0.0359866	0.760085	0.637933	0.121162	0.599029	0.999717	0.687168	0.805613	0.740954	0.610103	0.452893	0.999847	0.420243	0.958045	0.945066	0	0	0	0	0	0	0	0	0	0	0
101055782	LOC101055782	uncharacterized LOC101055782	-1.19835	1.15579	1.03058	-1.21462	-1.08829	-1.01889	-1.01029	-1.0962	1.14668	1.04504	1.00532	-1.17472	0.0120589	0.062996	0.744699	0.00722664	0.230072	0.78937	0.918889	0.392538	0.313447	0.646108	0.955839	0.113174	0.0570942	0.388787	0.999717	0.109305	0.765433	0.999281	0.970391	0.806034	0.999847	0.965804	0.991844	0.56164	0	0	0	0	0	0	0	0	0	0	0
101055794	NA	NA	-1.12137	1.04185	-1.12208	-1.17188	-1.15089	-1.06854	-1.09819	-1.04889	-1.06605	-1.10934	1.00944	-1.00038	0.0856735	0.569551	0.187942	0.0186778	0.0361857	0.315597	0.145552	0.48307	0.456707	0.0920909	0.877166	0.995195	0.220268	0.880014	0.939921	0.178607	0.377889	0.876221	0.417651	0.848906	0.999847	0.580125	0.979782	0.9995	0	0	0	0	0	0	0	0	0	0	0
101055802	LOC101055802	uncharacterized LOC101055802	1.08337	1.04307	-1.08545	-1.04531	-1.09114	1.00828	1.07877	1.08259	-1.07972	1.04198	1.04684	-1.0273	0.223	0.555627	0.343148	0.498123	0.184912	0.899423	0.140799	0.147819	0.265913	0.399191	0.34838	0.597664	0.415926	0.874249	0.999717	0.80583	0.713544	0.999281	0.408995	0.585955	0.999847	0.887382	0.780502	0.932284	0	0	0	0	0	0	0	0	0	0	0
101055814	LOC101055814	uncharacterized LOC101055814	-1.02245	1.12647	-1.05726	1.02061	-1.03448	1.05478	-1.10233	-1.03433	1.03193	-1.01797	1.06837	-1.0609	0.704094	0.0666611	0.471329	0.727142	0.562375	0.363104	0.140997	0.629146	0.721522	0.775838	0.292502	0.368748	0.826395	0.399357	0.999717	0.91932	0.936031	0.900181	0.409413	0.916603	0.999847	0.989203	0.740265	0.840782	0	0	0	0	0	0	0	0	0	0	0
101055828	NA	NA	-1.52433	1.04358	-1.17286	1.13071	-1.31315	-1.09226	-1.09567	-1.17743	-1.29262	-1.24408	1.0043	-1.42989	0.0152381	0.817799	0.476053	0.468667	0.111288	0.602272	0.745883	0.586938	0.499173	0.417959	0.987262	0.20775	0.0667734	0.968968	0.999717	0.788064	0.593941	0.973995	0.896605	0.899464	0.999847	0.892235	0.997919	0.70403	-1	0	0	0	0	0	0	0	0	0	0
101055834	NA	NA	-1.29428	-1.04684	1.05501	-1.1589	-1.12716	-1.07056	-1.00169	-1.16072	-1.10227	-1.1322	1.15173	1.07886	0.000217006	0.523889	0.536294	0.0276271	0.0717049	0.300192	0.981092	0.0533331	0.311247	0.0715718	0.0412255	0.288545	0.00356414	0.856802	0.999717	0.216489	0.506785	0.868362	0.993948	0.424014	0.999847	0.527482	0.369978	0.783098	0	0	0	0	0	0	0	0	0	0	0
101055886	NA	NA	-1.21052	-1.10792	-1.1455	-1.01412	-1.17117	-1.12253	-1.13086	1.25646	1.15883	1.10937	1.13894	1.31629	0.0229322	0.256527	0.212875	0.864356	0.0581253	0.162579	0.334055	0.0951901	0.388897	0.392345	0.284583	0.033751	0.08849	0.675236	0.963153	0.968866	0.467143	0.761716	0.623834	0.509178	0.999847	0.884814	0.733429	0.345907	0	0	0	0	0	0	0	0	0	0	0
101055922	NA	NA	-1.21039	1.04768	-1.01586	1.07039	-1.02098	-1.06461	-1.19613	-1.07915	1.02689	1.01817	1.08382	1.00374	0.00476303	0.514954	0.854958	0.299405	0.750367	0.339156	0.0147194	0.319008	0.782398	0.791595	0.240399	0.958279	0.029643	0.851621	0.999717	0.65233	0.979322	0.886964	0.116939	0.754347	0.999847	0.991386	0.700238	0.997287	0	0	0	0	0	0	0	0	0	0	0
101055924	NA	NA	-1.04136	-1.01453	-1.08892	-1.09719	-1.11842	1.01535	1.03419	1.03468	-1.05443	-1.03294	-1.10441	1.00008	0.537213	0.840752	0.327096	0.160923	0.0920065	0.816402	0.617369	0.634478	0.558384	0.613745	0.125555	0.999095	0.710233	0.974119	0.999717	0.496529	0.55495	0.999281	0.829939	0.918842	0.999847	0.955537	0.564611	0.999877	0	0	0	0	0	0	0	0	0	0	0
101055928	LOC101055928	uncharacterized LOC101055928	-1.08767	1	1.01547	1.03501	1.08281	-1.0668	-1.06486	1.08828	-1.11045	1.05939	-1.00273	-1.08517	0.305488	0.999971	0.88673	0.673597	0.331764	0.429529	0.305793	0.19696	0.205493	0.324155	0.962669	0.184281	0.504104	0.999971	0.999717	0.897665	0.836931	0.922533	0.59771	0.650321	0.999847	0.847664	0.992131	0.673945	0	0	0	0	0	0	0	0	0	0	0
101055948	LOC101055948	FERM and PDZ domain-containing protein 3-like	1.1106	1.05391	1.20457	-1.00072	1.0156	1.07198	-1.23551	-1.2455	1.0242	-1.05358	-1.06387	-1.01713	0.129659	0.484755	0.0433062	0.991638	0.821211	0.312471	0.0200987	0.023359	0.841224	0.538186	0.465622	0.848191	0.291635	0.833055	0.669645	0.99797	0.990199	0.873629	0.138947	0.312475	0.999847	0.931965	0.850613	0.988947	0	0	0	0	0	0	0	0	0	0	0
101055955	NA	NA	-1.19857	-1.07525	1.08307	-1.08054	1.11999	-1.10418	-1.04773	-1.19923	1.04815	-1.08884	1.33481	-1.1059	0.0221319	0.392704	0.435372	0.318482	0.146473	0.203134	0.730565	0.210917	0.796192	0.510551	0.0286835	0.458095	0.0865563	0.781439	0.999717	0.670025	0.652723	0.804505	0.890164	0.660397	0.999847	0.925358	0.323015	0.882925	0	0	0	0	0	0	0	0	0	0	0
101055998	NA	NA	1.25756	-1.00982	-1.06786	-1.10196	1.02271	1.08237	1.134	1.05779	-1.00619	1.08606	-1.06358	-1.03813	0.00631478	0.912386	0.540389	0.234298	0.781974	0.331225	0.167541	0.559928	0.959462	0.34002	0.475392	0.678887	0.0365177	0.987173	0.999717	0.588457	0.983497	0.882986	0.445671	0.886523	0.999847	0.856144	0.857003	0.958045	0	0	0	0	0	0	0	0	0	0	0
101056021	NA	NA	-1.00221	1.0271	-1.05764	1.01761	-1.01039	1.0577	-1.17805	-1.23193	1.06909	-1.10095	1.01731	-1.06325	0.97418	0.719901	0.533602	0.797696	0.87935	0.411417	0.031949	0.0110701	0.507408	0.181195	0.809887	0.413527	0.985816	0.937436	0.999717	0.94634	0.996547	0.915984	0.179524	0.238685	0.999847	0.717545	0.968879	0.862656	0	0	0	0	0	0	0	0	0	0	0
101056043	LOC101056043	uncharacterized LOC101056043	-1.19562	-1.18791	-1.04262	-1.01838	-1.00313	1.09474	-1.0558	-1.09513	1.19914	1.07529	-1.02573	-1.11675	0.0270735	0.0504941	0.689362	0.817793	0.96847	0.254951	0.503333	0.294571	0.0995744	0.349255	0.742382	0.176243	0.099307	0.359695	0.999717	0.951911	0.999648	0.843196	0.759509	0.736976	0.999847	0.863983	0.953737	0.667454	0	0	0	0	0	0	0	0	0	0	0
101056127	NA	NA	-1.00996	-1.05201	1.01059	-1.15482	-1.076	-1.12225	-1.65687	-1.06148	-1.24738	-1.09288	1.13206	1.03408	0.92859	0.675427	0.942464	0.19624	0.508434	0.299154	0.000349421	0.673921	0.219691	0.484839	0.330298	0.801103	0.961461	0.923089	0.999717	0.543022	0.917223	0.867981	0.0104521	0.930561	0.999847	0.915889	0.767824	0.98347	0	0	0	0	0	0	-1	0	0	0	0
101056146	NA	NA	-1.02495	1.02978	1.03355	1.0472	-1.0635	-1.02725	1.04571	-1.27065	-1.03351	1.0082	1.09228	1.02914	0.636772	0.607501	0.631895	0.378131	0.240604	0.606557	0.499809	0.00120422	0.710984	0.896995	0.165346	0.66418	0.78187	0.896139	0.999717	0.721713	0.776107	0.974949	0.756691	0.0789337	0.999847	0.994027	0.617324	0.952108	0	0	0	0	0	0	0	0	0	0	0
101056152	NA	NA	1.06985	-1.2234	-1.12818	1.08179	-1.05014	-1.00097	-1.25079	1.32547	1.4229	1.37265	1.11635	-1.06358	0.371549	0.0171165	0.227928	0.298737	0.516598	0.989712	0.0115104	0.00314375	0.0033864	0.000283585	0.18314	0.474389	0.569847	0.228761	0.968904	0.651533	0.918355	0.999281	0.0997305	0.13367	0.615101	0.0372598	0.637715	0.890843	0	0	0	0	0	0	0	0	0	0	0
101056165	NA	NA	-1.38146	-1.02871	-1.08928	-1.17509	-1.09031	-1.06007	-1.19603	-1.09379	-1.06656	-1.07777	-1.01769	1.01388	8.69752e-05	0.73614	0.399734	0.0390752	0.262325	0.448049	0.0507941	0.351957	0.595132	0.384915	0.838312	0.878353	0.0019999	0.942874	0.999717	0.254702	0.789386	0.930358	0.233609	0.779935	0.999847	0.880572	0.973202	0.990879	0	0	0	0	0	0	0	0	0	0	0
101056180	NA	NA	-1.13886	-1.12284	-1.1008	-1.16392	-1.0594	-1.05031	-1.16847	-1.1562	1.09779	1.09746	1.31962	-1.1279	0.0569725	0.11925	0.281399	0.0271505	0.39208	0.466193	0.125874	0.179437	0.491556	0.334742	0.00533202	0.234706	0.165617	0.497581	0.996972	0.21454	0.86598	0.937009	0.388232	0.629848	0.999847	0.85351	0.153051	0.734035	0	0	0	0	0	0	0	0	0	0	0
101056197	NA	NA	-1.14899	-1.08558	1.0016	-1.16807	-1.06489	-1.06884	-1.12376	1.00031	1.06638	-1.06163	1.0359	-1.04537	0.0705473	0.323655	0.987202	0.0438444	0.407476	0.380637	0.127541	0.996957	0.52889	0.409363	0.625877	0.558653	0.192939	0.731798	0.999717	0.26865	0.872403	0.905826	0.3905	0.999331	0.999847	0.887456	0.919134	0.920264	0	0	0	0	0	0	0	0	0	0	0
101056236	LOC101056236	uncharacterized LOC101056236	1.03822	1.02888	1.00199	1.02892	1.03349	1.00967	-1.17533	-1.02326	-1.04583	-1.02343	1.03205	-1.08804	0.581803	0.702289	0.9823	0.675344	0.628469	0.887427	0.0130574	0.733018	0.598821	0.701329	0.60149	0.185705	0.742999	0.931226	0.999717	0.897975	0.951868	0.999281	0.108161	0.949959	0.999847	0.976292	0.911637	0.675103	0	0	0	0	0	0	0	0	0	0	0
101056249	NA	NA	-1.07132	1.10549	1.01096	-1.0673	1.12269	1.03988	-1.10031	1.01332	-1.09605	-1.01307	1.02181	-1.05432	0.389168	0.253341	0.917522	0.415388	0.150462	0.624201	0.208147	0.869214	0.36757	0.856729	0.764328	0.483864	0.584956	0.673158	0.999717	0.751491	0.658562	0.97927	0.495504	0.985847	0.999847	0.993189	0.958973	0.895334	0	0	0	0	0	0	0	0	0	0	0
101095	Zfp282	zinc finger protein 282	-1.06062	-1.02283	-1.01972	-1.02633	1.10606	1.00347	-1.10658	-1.12709	1.09673	-1.0135	1.02585	1.05995	0.238928	0.67826	0.765823	0.601234	0.0462121	0.94442	0.0542102	0.0334657	0.187815	0.785741	0.605307	0.262953	0.433763	0.923398	0.999717	0.864527	0.425739	0.999281	0.24187	0.356306	0.999847	0.99036	0.912323	0.759941	0	0	0	0	0	0	0	0	0	0	0
101100	Ttll3	tubulin tyrosine ligase-like family, member 3	-1.08087	-1.08491	-1.09056	-1.20651	-1.13494	-1.19685	1.03932	-1.02683	1.13472	1.22128	1.23314	1.06627	0.257447	0.278072	0.338016	0.00776302	0.0678331	0.0106238	0.650729	0.770356	0.272189	0.016519	0.0121834	0.452002	0.454189	0.693387	0.999717	0.113403	0.497621	0.29198	0.850268	0.961546	0.999847	0.309572	0.225371	0.879274	0	0	0	0	0	0	0	0	0	0	0
101113	Snx21	sorting nexin family member 21	-1.17108	-1.08446	-1.00278	-1.10627	-1.10996	-1.15466	-1.14866	-1.05716	-1.09864	-1.22285	1.12405	1.00759	0.0112407	0.223893	0.972222	0.0991599	0.0887688	0.0203638	0.124893	0.559827	0.434981	0.0212761	0.173721	0.932537	0.054471	0.641197	0.999717	0.403525	0.54599	0.379501	0.387205	0.886523	0.999847	0.34087	0.625452	0.995877	0	0	0	0	0	0	0	0	0	0	0
101118	Tmem168	transmembrane protein 168	-1.07604	-1.0527	-1.01701	1.05174	-1.04164	1.01272	-1.03201	-1.13412	-1.00037	1.07964	1.00622	-1.04084	0.200589	0.410549	0.822137	0.376524	0.473984	0.824052	0.773506	0.283055	0.998007	0.464158	0.952667	0.714771	0.388313	0.792762	0.999717	0.720563	0.903717	0.999281	0.908907	0.724999	0.999847	0.908784	0.991694	0.968881	0	0	0	0	0	0	0	0	0	0	0
101122	Rpusd3	RNA pseudouridylate synthase domain containing 3	1.01726	1.20791	1.21909	1.06091	1.11548	1.01047	-1.0764	-1.11929	1.00547	-1.07571	-1.09003	-1.09439	0.771933	0.00480242	0.0133738	0.318535	0.0681189	0.859908	0.158336	0.0447124	0.93753	0.142997	0.0848021	0.0853495	0.870678	0.133203	0.480724	0.670025	0.498123	0.999281	0.433698	0.399813	0.999847	0.670076	0.493321	0.496232	0	0	0	0	0	0	0	0	0	0	0
101142	Itfg2	integrin alpha FG-GAP repeat containing 2	-1.00998	-1.03328	-1.02508	1.01416	1.00344	-1.00922	-1.00028	-1.06715	1.29594	-1.05883	1.05482	-1.02307	0.883631	0.659681	0.782126	0.835859	0.959603	0.89238	0.996671	0.36718	0.00577946	0.375698	0.40796	0.73517	0.937011	0.917062	0.999717	0.959691	0.999648	0.999281	0.998916	0.789821	0.727104	0.875694	0.820711	0.973384	0	0	0	0	0	0	0	0	0	0	0
101148	B630005N14Rik	RIKEN cDNA B630005N14 gene	-1.11472	-1.15793	-1.12355	1.00449	-1.07865	1.02832	1.10204	-1.06529	1.07664	-1.06277	1.10597	-1.03361	0.145882	0.0742443	0.235759	0.95173	0.30834	0.705981	0.451599	0.64507	0.670025	0.620524	0.413589	0.797418	0.315951	0.41491	0.973831	0.988552	0.820479	0.989786	0.723244	0.923028	0.999847	0.957721	0.823789	0.982917	0	0	0	0	0	0	0	0	0	0	0
101185	Pot1a	protection of telomeres 1A	-1.08619	-1.12122	-1.0235	-1.07395	-1.01358	-1.05662	-1.14137	-1.31053	-1.31586	-1.09762	1.05451	-1.00635	0.224719	0.126255	0.794825	0.293936	0.841962	0.416945	0.133882	0.00506823	0.0225038	0.266136	0.524743	0.94219	0.417891	0.507721	0.999717	0.646745	0.990833	0.917231	0.399561	0.164838	0.974054	0.80649	0.880471	0.996385	0	0	0	0	0	0	0	0	0	0	0
101187	Parp11	poly (ADP-ribose) polymerase family, member 11	-1.13181	-1.20768	-1.11828	-1.24313	-1.03909	-1.15742	1.07215	-1.07743	-1.00158	1.08427	-1.01977	-1.01731	0.102719	0.024619	0.26127	0.00509741	0.609483	0.0551447	0.365766	0.36352	0.987781	0.271736	0.789176	0.823047	0.248479	0.265179	0.987002	0.0901509	0.948466	0.547484	0.65281	0.788044	0.999847	0.808504	0.964616	0.986421	0	0	0	0	0	0	0	0	0	0	0
101197	Zfp956	zinc finger protein 956	-1.18552	-1.19609	1.02575	-1.05176	-1.04367	-1.03305	-1.0424	1.1101	1.07359	1.02589	1.06951	1.01455	0.0114643	0.0148766	0.768392	0.441415	0.514079	0.61937	0.63572	0.265746	0.547338	0.759793	0.422656	0.869031	0.0551893	0.216271	0.999717	0.770443	0.918081	0.977605	0.840049	0.710099	0.999847	0.988472	0.828153	0.990444	0	0	0	0	0	0	0	0	0	0	0
101202	Hepacam2	HEPACAM family member 2	-1.21223	-1.16125	1.03423	1.10744	1.05915	-1.13712	1.26258	-1.39942	-1.04338	-1.2161	1.22351	-1.16971	0.314176	0.474076	0.893419	0.592335	0.762822	0.50049	0.200007	0.0848926	0.861216	0.258846	0.244525	0.386928	0.513211	0.826541	0.999717	0.860778	0.981417	0.950793	0.487046	0.49255	0.999847	0.799449	0.70251	0.851173	0	0	0	0	0	0	0	0	0	0	0
101206	Tada3	transcriptional adaptor 3	-1.09447	-1.03745	-1.04554	1.01567	-1.04331	1.03833	-1.14923	-1.06309	1.01618	1.0121	1.05674	1.08683	0.0934966	0.528136	0.52627	0.769941	0.426298	0.480031	0.0106781	0.27987	0.821412	0.811576	0.276342	0.119289	0.234302	0.858712	0.999717	0.936107	0.881571	0.942525	0.0957664	0.722292	0.999847	0.991472	0.728361	0.572211	0	0	0	0	0	0	0	0	0	0	0
101214	Tra2a	transformer 2 alpha homolog (Drosophila)	-1.28321	-1.12938	1.08663	-1.18725	-1.31708	-1.35391	1.0134	1.16324	1.161	1.11055	1.16622	1.13006	0.00200895	0.154103	0.416712	0.0297194	0.000720258	0.000230095	0.864814	0.0737596	0.159614	0.163612	0.0431294	0.122004	0.0163198	0.55092	0.999717	0.223657	0.0570937	0.038082	0.949318	0.471788	0.999847	0.694999	0.375916	0.57633	0	0	0	0	0	0	0	0	0	0	0
101240	Wdr91	WD repeat domain 91	-1.10058	1.08492	1.11526	-1.1404	1.01881	1.02162	-1.12724	1.05885	1.00156	1.0468	1.00308	-1.09113	0.117594	0.222012	0.175917	0.0335642	0.758475	0.72409	0.0693748	0.410131	0.985765	0.461529	0.960358	0.182961	0.272467	0.639336	0.925429	0.236465	0.980145	0.993405	0.280377	0.816822	0.999847	0.908478	0.991898	0.672845	0	0	0	0	0	0	0	0	0	0	0
101314	Brk1	BRICK1, SCAR/WAVE actin-nucleating complex subunit	-1.07058	1.04254	1.10138	1.06159	1.00862	-1.00845	-1.00996	1.00464	-1.08615	-1.0516	1.01311	1.06565	0.129384	0.393988	0.104287	0.182794	0.847119	0.850071	0.850478	0.934111	0.245403	0.317908	0.795163	0.229536	0.291322	0.782378	0.845456	0.525999	0.992027	0.999281	0.944377	0.994182	0.999847	0.844273	0.965075	0.728219	0	0	0	0	0	0	0	0	0	0	0
101351	Eogt	EGF domain-specific O-linked N-acetylglucosamine (GlcNAc) transferase	-1.06987	1.17777	1.05907	1.06961	-1.09976	-1.10691	1.03324	1.09796	1.0612	1.10299	1.10695	-1.05797	0.423392	0.0796777	0.605601	0.424995	0.260962	0.230227	0.720955	0.339719	0.629638	0.264123	0.247267	0.538617	0.615334	0.428688	0.999717	0.758095	0.788776	0.823705	0.886143	0.773089	0.999847	0.8051	0.703815	0.915269	0	0	0	0	0	0	0	0	0	0	0
101358	Fbxl14	F-box and leucine-rich repeat protein 14	1.17211	-1.06584	1.12524	-1.07997	1.1185	1.15051	-1.06207	1.04757	-1.06194	-1.0342	-1.05247	1.16617	0.0255434	0.403557	0.201754	0.271069	0.111282	0.0475722	0.401592	0.542917	0.53317	0.622766	0.455047	0.0353606	0.09558	0.788267	0.951262	0.624541	0.593941	0.518441	0.682527	0.879919	0.999847	0.958576	0.844685	0.350476	0	0	0	0	0	0	0	0	0	0	0
101359	Prrt4	proline-rich transmembrane protein 4	-1.00788	1.07807	1.0013	-1.1218	-1.11921	1.02961	-1.07577	-1.10052	-1.17378	-1.03692	1.00163	-1.17571	0.889272	0.226382	0.986025	0.0453628	0.0497052	0.605267	0.236339	0.146287	0.0559549	0.535899	0.977748	0.010408	0.940477	0.643553	0.999717	0.274271	0.438185	0.974646	0.526107	0.585955	0.999847	0.931472	0.995981	0.194759	0	0	0	0	0	0	0	0	0	0	0
101401	Adamts9	a disintegrin-like and metallopeptidase (reprolysin type) with thrombospondin type 1 motif, 9	1.51653	1.0857	1.04477	1.20728	1.06284	-1.02019	-1.32414	-1.21008	-1.16595	-1.19656	-1.06394	-1.08273	1.84393e-05	0.401773	0.710408	0.0385725	0.495895	0.822966	0.00222831	0.045597	0.197404	0.0359825	0.460854	0.367549	0.000658995	0.787289	0.999717	0.25375	0.912384	0.999281	0.0363572	0.402887	0.999847	0.420243	0.847929	0.840248	1	0	0	0	0	0	0	0	0	0	0
101434	Ceacam15	carcinoembryonic antigen-related cell adhesion molecule 15	-1.12417	1.17915	-1.05775	-1.15332	-1.07028	1.00818	-1.09268	-1.10754	-1.11484	-1.01549	1.0332	-1.04176	0.110913	0.041793	0.558461	0.0533242	0.351272	0.9106	0.194539	0.161118	0.236175	0.812206	0.613974	0.546863	0.261829	0.334626	0.999717	0.298516	0.8425	0.999281	0.480089	0.605741	0.999847	0.991472	0.915411	0.917985	0	0	0	0	0	0	0	0	0	0	0
101437	Dhx32	DEAH (Asp-Glu-Ala-His) box polypeptide 32	1.26031	1.11464	1.02144	1.14678	1.02418	1.11029	-1.02566	-1.31597	-1.0719	-1.11046	-1.02021	-1.09626	0.0100733	0.258451	0.853877	0.120431	0.784249	0.2334	0.853268	0.0640655	0.706436	0.424052	0.878326	0.503115	0.0506556	0.67612	0.999717	0.439924	0.983501	0.825417	0.945803	0.450374	0.999847	0.894026	0.979782	0.901901	0	0	0	0	0	0	0	0	0	0	0
101471	Phrf1	PHD and ring finger domains 1	-1.06475	-1.13818	-1.03696	-1.0143	1.05205	1.00595	-1.10405	1.11829	1.20586	1.04914	1.0242	1.06416	0.163221	0.0100973	0.538206	0.750396	0.257965	0.894168	0.101155	0.0827136	0.0227164	0.400673	0.674529	0.299418	0.339353	0.185905	0.999717	0.929341	0.786931	0.999281	0.34529	0.488353	0.974054	0.887456	0.93596	0.791331	0	0	0	0	0	0	0	0	0	0	0
101476	Plekha1	pleckstrin homology domain containing, family A (phosphoinositide binding specific) member 1	-1.07752	1.04145	1.07883	1.11511	1.12121	1.09433	-1.00635	1.20551	1.01398	-1.3848	-1.05876	-1.13523	0.24503	0.561674	0.369554	0.092002	0.0772154	0.161621	0.940467	0.0424281	0.903119	0.000167314	0.481386	0.138737	0.440235	0.87771	0.999717	0.391646	0.522417	0.760179	0.977752	0.391849	0.999847	0.0285701	0.860214	0.609083	0	0	0	0	0	0	0	0	0	0	0
101488	Slco2b1	solute carrier organic anion transporter family, member 2b1	-1.09485	1.00522	1.11367	-1.07266	1.21808	-1.02799	1.15938	1.41876	1.20003	1.19885	1.13061	1.21655	0.310185	0.957356	0.360564	0.431296	0.0298177	0.756216	0.22955	0.00927748	0.270192	0.124061	0.295053	0.113042	0.508622	0.992775	0.999717	0.76268	0.346515	0.998811	0.51869	0.220899	0.999847	0.638342	0.743378	0.56164	0	0	0	0	0	0	0	0	0	0	0
101489	Ric8	resistance to inhibitors of cholinesterase 8 homolog (C. elegans)	-1.00441	1.00265	1.09947	1.09444	1.087	1.0046	-1.06675	-1.03059	-1.01172	-1.0318	1.00481	1.07919	0.909944	0.950436	0.0686362	0.0233264	0.0354293	0.90593	0.185607	0.559842	0.858001	0.498952	0.917293	0.119637	0.951731	0.992341	0.757115	0.20041	0.373931	0.999281	0.468869	0.886523	0.999847	0.921346	0.985702	0.572402	0	0	0	0	0	0	0	0	0	0	0
101490	Inpp5f	inositol polyphosphate-5-phosphatase F	-1.28884	-1.08105	-1.16922	1.03544	-1.03041	1.02185	-1.12932	-1.00215	-1.02799	1.07411	1.07976	1.08634	2.96015e-06	0.150356	0.0185184	0.478582	0.541936	0.659652	0.14079	0.980306	0.80178	0.36115	0.327281	0.313301	0.000188113	0.545664	0.520347	0.794523	0.926346	0.9837	0.408995	0.997633	0.999847	0.870801	0.766971	0.803658	0	0	0	0	0	0	0	0	0	0	0
101497	Plekhg2	pleckstrin homology domain containing, family G (with RhoGef domain) member 2	-1.0967	1.10693	1.02249	1.31552	-1.04693	-1.18614	-1.22065	1.06315	1.10159	1.01149	1.07035	1.04022	0.189497	0.187096	0.809302	0.000224221	0.512024	0.0171669	0.017656	0.483593	0.381208	0.883701	0.385632	0.630324	0.374297	0.596751	0.999717	0.0144869	0.918081	0.35613	0.129694	0.84896	0.999847	0.994027	0.809155	0.94314	0	0	0	0	0	0	0	0	0	0	0
101502	Hsd3b7	hydroxy-delta-5-steroid dehydrogenase, 3 beta- and steroid delta-isomerase 7	1.33511	-1.1381	-1.13062	-1.1052	-1.18409	-1.14993	1.15651	-1.10907	-1.03309	-1.20108	1.05714	1.08068	0.000183171	0.106848	0.202398	0.170894	0.0226985	0.0577555	0.0126173	0.0904437	0.669351	0.00123959	0.306021	0.174273	0.00320411	0.481345	0.951262	0.509873	0.302265	0.557958	0.106089	0.501071	0.999847	0.083429	0.751886	0.665089	0	0	0	0	0	0	0	0	0	0	0
101513	Mob2	MOB kinase activator 2	-1.08173	-1.09037	-1.07731	1.01054	1.05951	-1.04475	-1.19198	-1.0356	-1.08053	-1.08677	-1.08554	-1.16697	0.130606	0.128318	0.275239	0.838448	0.263753	0.39622	0.0368967	0.690778	0.485964	0.292696	0.299215	0.0653109	0.293011	0.510322	0.994801	0.960586	0.789443	0.912606	0.194631	0.935653	0.999847	0.828482	0.747982	0.450218	0	0	0	0	0	0	0	0	0	0	0
101540	Prkd2	protein kinase D2	-1.15316	-1.16142	1.00194	-1.11818	-1.0671	-1.08128	-1.01759	1.05398	1.0692	1.13324	1.05093	-1.02725	0.0214949	0.0271232	0.98061	0.0689869	0.285616	0.199895	0.764693	0.398489	0.394629	0.0277535	0.373082	0.644677	0.0849251	0.277139	0.999717	0.339585	0.804966	0.800503	0.904696	0.809481	0.999847	0.385634	0.801225	0.94631	0	0	0	0	0	0	0	0	0	0	0
101543	Wtip	WT1-interacting protein	-1.03976	1.01167	1.14129	-1.10843	-1.03607	-1.10221	1.04389	-1.12569	1.01675	1.10115	1.37227	1.29021	0.528642	0.863779	0.109124	0.0997526	0.566815	0.119204	0.787871	0.487215	0.93831	0.527555	0.0414634	0.11449	0.703706	0.979105	0.85262	0.404299	0.938123	0.700636	0.916479	0.850385	0.999847	0.929722	0.37033	0.563361	0	0	0	0	0	0	0	0	0	0	0
101544	Zfp575	zinc finger protein 575	1.06308	1.06652	1.01005	-1.02188	1.07834	1.00692	-1.08805	-1.12408	-1.21999	-1.18106	-1.12748	-1.32734	0.434956	0.452602	0.922753	0.781824	0.336433	0.929719	0.307771	0.186045	0.0768274	0.0378659	0.130721	0.00107337	0.62562	0.817581	0.999717	0.941057	0.837908	0.999281	0.599972	0.639329	0.999847	0.426656	0.575162	0.0530559	0	0	0	0	0	0	0	0	0	0	0
101565	Ccp110	centriolar coiled coil protein 110	-1.33559	-1.25223	-1.06105	-1.04951	1.04308	-1.0625	1.32199	1.29937	1.04371	1.03135	1.11287	1.19001	0.00248149	0.0283838	0.624874	0.598739	0.645975	0.509493	0.011027	0.0242716	0.765403	0.761489	0.295259	0.106743	0.0189558	0.28175	0.999717	0.863649	0.957472	0.953178	0.0973891	0.316816	0.999847	0.988472	0.743623	0.546439	0	0	0	0	0	0	0	0	0	0	0
101568	Vrk3	vaccinia related kinase 3	1.23525	-1.04903	1.04858	-1.08905	-1.01349	-1.02815	1.09781	1.04339	-1.03856	-1.06187	1.01979	1.02663	0.000137514	0.400323	0.488903	0.103863	0.796109	0.592721	0.225101	0.602319	0.712892	0.411661	0.788121	0.731047	0.00267813	0.786737	0.999717	0.412087	0.985375	0.970445	0.513408	0.90724	0.999847	0.888885	0.964616	0.972625	0	0	0	0	0	0	0	0	0	0	0
101592	Eftud1	elongation factor Tu GTP binding domain containing 1	-1.02835	-1.06488	-1.01817	1.03	1.1243	1.06358	-1.18598	1.41111	-1.08538	-1.11413	-1.21014	1.07472	0.651922	0.355483	0.82566	0.633407	0.0624701	0.32159	0.210862	0.0198765	0.652947	0.404075	0.143546	0.594883	0.791404	0.755903	0.999717	0.879968	0.480337	0.879031	0.497894	0.293998	0.999847	0.887456	0.591968	0.931927	0	0	0	0	0	0	0	0	0	0	0
101602	AI467606	expressed sequence AI467606	-1.3926	-1.10488	-1.09862	-1.04455	-1.13606	-1.29363	-1.48034	1.31165	1.2157	1.51513	-1.10756	1.07101	0.145661	0.686295	0.752028	0.846708	0.572048	0.256213	0.0715183	0.238053	0.499142	0.0461425	0.617869	0.749123	0.31561	0.925269	0.999717	0.963162	0.938802	0.843196	0.284338	0.687431	0.999847	0.454778	0.916859	0.976594	0	0	0	0	0	0	0	0	0	0	0
101604	E430018J23Rik	RIKEN cDNA E430018J23 gene	-1.16995	-1.0018	1.04631	1.08161	-1.0255	1.05906	-1.16197	1.48517	-1.14781	1.13097	-1.04889	-1.02725	0.0180818	0.979803	0.596708	0.228596	0.697498	0.377026	0.128053	0.000342178	0.296054	0.189708	0.608627	0.783017	0.0750842	0.996497	0.999717	0.582484	0.967283	0.905018	0.39139	0.0379315	0.999847	0.726382	0.913401	0.980992	0	0	0	0	0	0	0	0	0	0	0
101612	Grwd1	glutamate-rich WD repeat containing 1	-1.04825	-1.13932	-1.01076	-1.10638	1.01493	1.0363	-1.04237	1.05794	-1.02275	1.12722	-1.01651	1.10178	0.522906	0.109625	0.912313	0.173286	0.84045	0.628478	0.612725	0.519354	0.838209	0.129315	0.834014	0.239518	0.699397	0.48475	0.999717	0.513532	0.990833	0.980919	0.826987	0.866131	0.999847	0.648125	0.972812	0.737599	0	0	0	0	0	0	0	0	0	0	0
101613	Nlrp6	NLR family, pyrin domain containing 6	-1.26742	-1.09957	1.02629	-1.30808	-1.01595	-1.43149	-1.24435	-1.00487	-1.19783	1.04984	1.00542	-1.06185	0.200695	0.637478	0.914838	0.147889	0.931394	0.054996	0.0659042	0.968929	0.254304	0.663332	0.96139	0.608476	0.388418	0.909854	0.999717	0.481589	0.999648	0.547231	0.272137	0.997278	0.999847	0.968502	0.991964	0.937828	0	0	0	0	0	0	0	0	0	0	0
101631	Pwwp2b	PWWP domain containing 2B	1.11628	-1.02517	-1.16588	-1.03759	1.00066	-1.16164	-1.17413	1.02748	-1.03532	-1.0871	1.24285	1.01291	0.211992	0.795327	0.187384	0.673537	0.993988	0.0910064	0.0962569	0.789527	0.786564	0.360066	0.0197033	0.89288	0.401965	0.963865	0.939775	0.897665	0.999931	0.645184	0.335711	0.968	0.999847	0.869754	0.275553	0.992132	0	0	0	0	0	0	0	0	0	0	0
101685	Spty2d1	SPT2, Suppressor of Ty, domain containing 1 (S. cerevisiae)	1.06524	1.19061	1.08631	1.20162	1.10882	1.04505	1.07942	-1.00208	1.1191	1.12804	1.10316	1.02924	0.320797	0.0143906	0.324415	0.0051646	0.107192	0.487822	0.227241	0.975265	0.186822	0.048522	0.10585	0.646992	0.519913	0.212556	0.999717	0.0905518	0.586207	0.94511	0.516024	0.997633	0.999847	0.461525	0.53211	0.947456	0	0	0	0	0	0	0	0	0	0	0
101700	Trim68	tripartite motif-containing 68	1.00529	1.05443	-1.03518	1.00415	1.02857	-1.05225	-1.08031	-1.16378	-1.10868	-1.14073	1.17275	1.07821	0.941752	0.503746	0.717186	0.954329	0.69695	0.481985	0.49149	0.207269	0.494552	0.221239	0.140019	0.502453	0.968386	0.845762	0.999717	0.989759	0.967283	0.942525	0.751366	0.65865	0.999847	0.762167	0.587949	0.901856	0	0	0	0	0	0	0	0	0	0	0
101706	Numa1	nuclear mitotic apparatus protein 1	-1.13923	-1.05013	1.01991	-1.10537	1.07453	-1.06961	-1.00566	-1.12745	-1.08364	-1.05008	1.05007	1.06242	0.0100224	0.364709	0.761126	0.0451827	0.147148	0.174195	0.925184	0.0650096	0.322251	0.395361	0.39542	0.315669	0.0505215	0.762794	0.999717	0.273402	0.653001	0.775713	0.971376	0.453743	0.999847	0.886613	0.814966	0.804051	0	0	0	0	0	0	0	0	0	0	0
101739	Psip1	PC4 and SFRS1 interacting protein 1	-1.25911	-1.12885	-1.07757	-1.22731	-1.21306	-1.17358	1.03479	1.06402	1.11641	1.02794	1.0848	1.26583	0.0029619	0.140922	0.448354	0.00774318	0.011742	0.0351659	0.722152	0.545252	0.395918	0.763854	0.376485	0.0169329	0.0212729	0.530075	0.999717	0.113403	0.223203	0.46698	0.886501	0.881109	0.999847	0.988472	0.804291	0.242744	0	0	0	0	0	0	0	0	0	0	0
101744	Papl	iron/zinc purple acid phospatase-like	-1.70243	1.49691	1.18037	1.04968	-1.16814	1.27082	1.04404	-1.21265	-1.04297	-1.13121	-1.12244	1.16074	0.0102856	0.0711206	0.533075	0.809624	0.441119	0.23659	0.87115	0.49674	0.906298	0.627077	0.648943	0.57535	0.0512954	0.408056	0.999717	0.950126	0.888432	0.827018	0.951427	0.857122	0.999847	0.961294	0.926468	0.927658	-1	0	0	0	0	0	0	0	0	0	0
101772	Ano1	anoctamin 1, calcium activated chloride channel	-1.2909	1.18541	-1.11652	1.039	-1.2658	1.04158	-1.30632	-1.16677	1.08375	1.08425	1.3735	-1.08137	0.0172229	0.14078	0.425404	0.714361	0.0273219	0.696769	0.0877071	0.350347	0.698698	0.583402	0.0348021	0.612755	0.0728033	0.530075	0.999717	0.91427	0.332655	0.989271	0.320085	0.778797	0.999847	0.947895	0.349716	0.938811	0	0	0	0	0	0	0	0	0	0	0
101809	Spred3	sprouty-related, EVH1 domain containing 3	-1.14077	1.03812	1.18378	-1.0819	-1.04971	-1.09804	-1.1041	1.02449	-1.06589	-1.0227	-1.03524	-1.0343	0.127815	0.689882	0.139178	0.359519	0.571345	0.27706	0.18241	0.757965	0.520334	0.749547	0.622566	0.647377	0.288999	0.926785	0.890623	0.707606	0.938455	0.853921	0.464274	0.956589	0.999847	0.986694	0.91712	0.947575	0	0	0	0	0	0	0	0	0	0	0
101831	C230052I12Rik	RIKEN cDNA C230052I12 gene	-1.08983	-1.04884	1.08109	-1.10115	1.06265	1.054	-1.10271	1.03087	-1.1311	1.07779	-1.07047	-1.10855	0.075006	0.362104	0.217967	0.046885	0.205266	0.272063	0.124796	0.650938	0.149902	0.21587	0.260058	0.106089	0.201259	0.759983	0.964833	0.279515	0.739066	0.851447	0.38712	0.925087	0.999847	0.756321	0.716186	0.54494	0	0	0	0	0	0	0	0	0	0	0
101861	Ints4	integrator complex subunit 4	1.06181	1.00436	1.0045	1.01793	1.01323	1.03236	-1.08294	-1.04032	1.06584	1.08857	-1.03043	-1.06495	0.300238	0.944938	0.952953	0.757845	0.819535	0.580913	0.122271	0.468025	0.354477	0.0853369	0.538503	0.220438	0.49938	0.990785	0.999717	0.931762	0.990025	0.967981	0.382876	0.841639	0.999847	0.564519	0.88522	0.72089	0	0	0	0	0	0	0	0	0	0	0
101867	Rrp8	ribosomal RNA processing 8, methyltransferase, homolog (yeast)	-1.13102	-1.18139	1.13512	1.01044	1.03918	1.14833	-1.21245	1.06903	1.02696	1.18699	1.07294	1.21943	0.131275	0.0633623	0.237328	0.897665	0.634459	0.0908777	0.0235324	0.451861	0.811793	0.0341149	0.376012	0.0198592	0.294107	0.389988	0.974748	0.975367	0.953815	0.645184	0.151415	0.835435	0.999847	0.414035	0.803966	0.26286	0	0	0	0	0	0	0	0	0	0	0
101869	Unc45a	unc-45 homolog A (C. elegans)	-1.18406	1.01575	1.06619	1.10183	1.0278	-1.00588	-1.17941	1.03706	1.03611	1.02627	1.20208	1.03768	0.0361933	0.856744	0.539789	0.223128	0.728829	0.940855	0.152771	0.765255	0.817619	0.81213	0.09571	0.746386	0.120866	0.977675	0.999717	0.576688	0.972913	0.999281	0.426357	0.959923	0.999847	0.991472	0.512766	0.975908	0	0	0	0	0	0	0	0	0	0	0
101883	Igflr1	IGF-like family receptor 1	-1.09418	-1.12825	-1.05062	-1.23678	-1.15393	-1.06087	1.02431	1.12384	1.03032	1.00104	1.01855	1.14052	0.231953	0.144426	0.617406	0.00605541	0.0596601	0.43088	0.747041	0.144877	0.76553	0.988369	0.795778	0.0815235	0.426446	0.536821	0.999717	0.0985909	0.471675	0.922723	0.896976	0.585252	0.999847	0.999164	0.965154	0.490136	0	0	0	0	0	0	0	0	0	0	0
101943	Sf3b3	splicing factor 3b, subunit 3	-1.04736	-1.13985	1.03057	1.0019	1.05493	-1.0007	-1.07801	1.03012	-1.03963	1.09215	1.04765	1.00217	0.407342	0.0352755	0.682156	0.972847	0.338767	0.989978	0.161908	0.601204	0.587652	0.0867549	0.361111	0.967563	0.601977	0.310614	0.999717	0.993968	0.837908	0.999281	0.438846	0.906411	0.999847	0.568476	0.792216	0.997797	0	0	0	0	0	0	0	0	0	0	0
101966	D8Ertd738e	DNA segment, Chr 8, ERATO Doi 738, expressed	1.01319	-1.03588	1.02913	-1.06791	-1.03491	-1.00196	-1.02718	1.00762	-1.07655	-1.04559	1.03556	1.01178	0.740291	0.416508	0.582466	0.100556	0.386872	0.960395	0.591774	0.886555	0.274875	0.351381	0.46448	0.814731	0.851239	0.797329	0.999717	0.406133	0.862997	0.999281	0.815192	0.988211	0.999847	0.864029	0.850245	0.984837	0	0	0	0	0	0	0	0	0	0	0
101985	Usb1	U6 snRNA biogenesis 1	1.1524	-1.01339	1.08593	-1.0252	1.06841	1.00615	-1.0216	-1.10926	1.04939	-1.02717	1.02373	-1.00181	0.00676314	0.810389	0.22068	0.623563	0.194827	0.903617	0.710826	0.0953752	0.534534	0.626135	0.669819	0.974944	0.0382069	0.966908	0.964833	0.874929	0.725411	0.999281	0.881574	0.509524	0.999847	0.960678	0.934414	0.997967	0	0	0	0	0	0	0	0	0	0	0
101994	Champ1	chromosome alignment maintaining phosphoprotein 1	-1.11917	-1.04653	1.07941	1.00304	1.04486	-1.03507	-1.11598	-1.11628	-1.06743	-1.11424	-1.07359	1.01503	0.0267849	0.404814	0.24709	0.951282	0.379116	0.48907	0.0820263	0.101258	0.436814	0.0726151	0.234647	0.810622	0.0985843	0.789259	0.978926	0.988359	0.858373	0.945192	0.307196	0.517224	0.999847	0.529897	0.69529	0.984325	0	0	0	0	0	0	0	0	0	0	0
102022	Ces2a	carboxylesterase 2A	1.72825	-1.08673	-1.01562	-1.09908	2.17387	1.34814	-1.92207	-7.94476	-5.08859	-2.83275	-2.23689	-1.82943	0.180219	0.85119	0.976859	0.815587	0.0591907	0.461817	0.1568	7.75622e-05	0.0102945	0.019925	0.0691107	0.189986	0.361325	0.976089	0.999717	0.951885	0.47136	0.935483	0.431607	0.0137568	0.845611	0.331289	0.4516	0.681886	0	0	0	0	0	0	0	-1	0	0	0
102032	Smim19	small integral membrane protein 19	1.02253	1.22725	1.20312	1.07967	1.04956	1.02593	1.04871	-1.02925	-1.03015	-1.05694	-1.00119	-1.03102	0.663548	0.000538434	0.00800137	0.137956	0.346339	0.61718	0.430567	0.653159	0.713705	0.336754	0.98348	0.612102	0.800072	0.0475714	0.414911	0.467016	0.840262	0.976759	0.706135	0.925311	0.999847	0.854505	0.997272	0.938447	0	0	0	0	0	0	0	0	0	0	0
102058	Exoc8	exocyst complex component 8	1.13477	1.01024	1.06231	1.01621	1.00979	1.01628	1.02165	1.03391	-1.02124	1.06296	1.00268	1.09924	0.0108935	0.846899	0.344122	0.738818	0.839818	0.737815	0.673842	0.538856	0.758682	0.211426	0.955971	0.0669424	0.0533235	0.975611	0.999717	0.923431	0.990833	0.995096	0.863455	0.877868	0.999847	0.750568	0.991844	0.454877	0	0	0	0	0	0	0	0	0	0	0
102060	Gadd45gip1	growth arrest and DNA-damage-inducible, gamma interacting protein 1	1.00594	-1.0528	1.03098	-1.0681	-1.02219	1.01355	1.09965	1.10081	-1.01056	1.12889	1.03254	1.08306	0.928557	0.47786	0.726625	0.320938	0.739931	0.838592	0.200709	0.224318	0.915627	0.0888254	0.649009	0.281431	0.961461	0.82896	0.999717	0.67246	0.977144	0.999281	0.487427	0.677039	0.999847	0.570815	0.926468	0.776062	0	0	0	0	0	0	0	0	0	0	0
102075	Plekhg4	pleckstrin homology domain containing, family G (with RhoGef domain) member 4	1.05598	1.07743	1.02324	1.02353	-1.10825	1.1167	1.00753	-1.01147	1.0539	-1.0797	-1.00819	-1.0669	0.440997	0.335871	0.805072	0.741578	0.148667	0.121452	0.925379	0.893683	0.626221	0.317605	0.914932	0.419925	0.631175	0.740791	0.999717	0.925115	0.654507	0.705436	0.971388	0.988495	0.999847	0.844273	0.985702	0.865773	0	0	0	0	0	0	0	0	0	0	0
102093	Phkb	phosphorylase kinase beta	1.03442	-1.29398	-1.06925	-1.15873	-1.07978	-1.16586	1.18312	-1.0487	-1.0858	1.06522	-1.02419	1.0968	0.632415	0.0014696	0.473889	0.0408219	0.28002	0.03341	0.0310826	0.559372	0.424027	0.387186	0.742821	0.22919	0.779635	0.0742738	0.999717	0.260076	0.801128	0.457505	0.176897	0.886523	0.999847	0.882036	0.953737	0.728219	0	0	0	0	0	0	0	0	0	0	0
102098	Arhgef18	rho/rac guanine nucleotide exchange factor (GEF) 18	1.04544	1.02641	-1.00388	-1.09585	-1.01226	-1.01335	-1.04943	1.03979	1.07122	1.02104	1.10976	1.11722	0.406155	0.655515	0.95613	0.0902123	0.819352	0.803701	0.5111	0.617641	0.486109	0.765937	0.140252	0.134354	0.60054	0.915026	0.999717	0.387917	0.990025	0.999281	0.764647	0.913703	0.999847	0.988472	0.588487	0.602883	0	0	0	0	0	0	0	0	0	0	0
102103	Mtus1	mitochondrial tumor suppressor 1	-1.03556	1.15218	1.07121	1.09441	1.0777	-1.03392	1.00797	1.14847	-1.07528	1.03024	1.02276	1.07464	0.663048	0.110392	0.516259	0.262933	0.352278	0.677417	0.895365	0.0348887	0.372818	0.605177	0.696014	0.235798	0.799725	0.48586	0.999717	0.615855	0.843193	0.9863	0.961669	0.358495	0.999847	0.952182	0.93995	0.734784	0	0	0	0	0	0	0	0	0	0	0
102115	Dohh	deoxyhypusine hydroxylase/monooxygenase	-1.11289	-1.02376	1.08016	1.01568	1.04469	1.03991	-1.19067	1.01135	-1.00002	-1.05018	-1.05152	-1.02086	0.0389352	0.673146	0.25302	0.759543	0.391051	0.442398	0.00627713	0.863635	0.999815	0.406798	0.394773	0.737917	0.127242	0.922325	0.98168	0.93227	0.865791	0.927459	0.0696903	0.985458	0.999847	0.887456	0.814767	0.973557	0	0	0	0	0	0	0	0	0	0	0
102122	Fam192a	family with sequence similarity 192, member A	1.01289	-1.05729	1.07772	-1.06064	1.01892	-1.00432	-1.02163	1.01518	-1.07065	-1.01838	-1.02922	-1.03923	0.75762	0.222997	0.1752	0.159554	0.651738	0.917288	0.59905	0.728111	0.215144	0.639018	0.458822	0.345813	0.861952	0.6407	0.92488	0.49486	0.958483	0.999281	0.818495	0.948255	0.999847	0.964855	0.846865	0.824919	0	0	0	0	0	0	0	0	0	0	0
102124	Enkd1	enkurin domain containing 1	-1.07387	-1.09133	-1.06262	-1.11666	-1.05775	-1.07857	1.0504	1.08524	1.00007	1.00943	-1.01006	-1.13488	0.318622	0.264406	0.518499	0.124871	0.431235	0.290125	0.52525	0.322507	0.999501	0.898667	0.892006	0.105632	0.517833	0.681171	0.999717	0.447775	0.883771	0.863721	0.775671	0.757544	0.999847	0.994027	0.982342	0.543891	0	0	0	0	0	0	0	0	0	0	0
102132	E230013L22Rik	RIKEN cDNA E230013L22 gene	1.13737	-1.05739	-1.02446	-1.12494	-1.04869	-1.09475	-1.07897	-1.10001	-1.15905	-1.0415	-1.0495	-1.22647	0.0960475	0.505315	0.81057	0.12717	0.534362	0.238836	0.344913	0.26705	0.174575	0.595356	0.528234	0.0133074	0.238743	0.846558	0.999717	0.451297	0.922875	0.827644	0.634391	0.710813	0.999847	0.950501	0.881423	0.219386	0	0	0	0	0	0	0	0	0	0	0
102141	Snx25	sorting nexin 25	1.2765	-1.02961	-1.03756	-1.11054	-1.08073	1.0034	1.18048	1.43386	-1.18494	-1.06856	-1.15248	1.04072	0.0013047	0.71297	0.69988	0.151482	0.286225	0.962619	0.273766	0.0282551	0.404217	0.645088	0.325974	0.791266	0.0120184	0.933832	0.999717	0.484778	0.805311	0.999281	0.565584	0.336241	0.999847	0.965783	0.766971	0.982592	0	0	0	0	0	0	0	0	0	0	0
102162	Taf5l	TAF5-like RNA polymerase II, p300/CBP-associated factor (PCAF)-associated factor	1.06504	-1.06025	1.09352	-1.03372	1.1435	1.08559	-1.02953	1.00933	-1.07816	-1.02896	1.02004	1.10998	0.171751	0.24527	0.142362	0.469246	0.00468895	0.0766123	0.622463	0.882627	0.345313	0.612694	0.724826	0.0814385	0.350365	0.663793	0.891299	0.788498	0.143508	0.616201	0.832823	0.987138	0.999847	0.955537	0.949775	0.490136	0	0	0	0	0	0	0	0	0	0	0
102182	Prmt10	protein arginine methyltransferase 10 (putative)	1.04813	1.054	1.06636	-1.0042	1.00698	1.06039	1.02225	-1.09244	-1.04379	-1.00434	-1.02075	-1.00219	0.330397	0.31993	0.313598	0.930486	0.885027	0.225799	0.628264	0.0717546	0.483703	0.920263	0.635736	0.961579	0.528529	0.729518	0.999717	0.983068	0.996819	0.820615	0.83588	0.46749	0.999847	0.99651	0.921697	0.997651	0	0	0	0	0	0	0	0	0	0	0
102193	Zdhhc7	zinc finger, DHHC domain containing 7	1.00449	-1.06336	1.02023	-1.10394	1.07855	1.08555	-1.17252	1.14522	-1.03987	-1.00743	-1.10871	-1.00211	0.942403	0.367254	0.806774	0.114884	0.225803	0.189084	0.0386838	0.0959422	0.700317	0.9181	0.155596	0.977764	0.968879	0.764609	0.999717	0.431594	0.76083	0.793735	0.199558	0.511104	0.999847	0.996359	0.607245	0.998188	0	0	0	0	0	0	0	0	0	0	0
102209	Snapc2	small nuclear RNA activating complex, polypeptide 2	-1.15966	1.02132	-1.02709	-1.01808	1.00852	1.00777	-1.06069	-1.08929	1.03802	-1.0535	1.0936	1.00495	0.00523327	0.706727	0.692553	0.726418	0.868316	0.879814	0.363442	0.217142	0.667741	0.399182	0.15033	0.939046	0.0317207	0.931835	0.999717	0.91932	0.995335	0.999281	0.650224	0.667545	0.999847	0.887382	0.600297	0.996067	0	0	0	0	0	0	0	0	0	0	0
102247	Agpat6	1-acylglycerol-3-phosphate O-acyltransferase 6 (lysophosphatidic acid acyltransferase, zeta)	-1.10936	1.01149	-1.03815	-1.04557	1.12462	1.07249	-1.16476	-1.11667	-1.22399	-1.12546	-1.04421	-1.0135	0.0443509	0.836847	0.576223	0.380883	0.0235705	0.170884	0.00256469	0.0362865	0.00293411	0.013004	0.35145	0.782136	0.139334	0.973038	0.999717	0.724033	0.30896	0.773313	0.0394947	0.365924	0.589795	0.280068	0.783332	0.980992	0	0	0	0	0	0	0	0	0	0	0
102278	Cpne7	copine VII	1.11032	1.01672	1.0032	-1.03789	-1.00661	-1.02394	1.02607	-1.04558	-1.14156	-1.06712	1.0713	-1.02846	0.160126	0.837476	0.973874	0.614959	0.928881	0.748773	0.754602	0.611668	0.234757	0.40953	0.382097	0.733242	0.335407	0.973388	0.999717	0.871052	0.999648	0.997351	0.900105	0.912486	0.999847	0.887456	0.807811	0.973121	0	0	0	0	0	0	0	0	0	0	0
102294	Cyp4v3	cytochrome P450, family 4, subfamily v, polypeptide 3	1.63818	1.04053	1.07156	1.48864	1.08855	-1.02399	1.5744	1.86617	-1.18276	1.04522	-1.25269	1.06691	0.00471742	0.829424	0.75598	0.0211193	0.614822	0.888053	0.233296	0.12574	0.741617	0.902477	0.533209	0.864085	0.0294507	0.972021	0.999717	0.190238	0.948466	0.999281	0.522767	0.559851	0.999847	0.994027	0.88263	0.990237	1	0	0	0	0	0	0	0	0	0	0
102323	Dcun1d2	DCN1, defective in cullin neddylation 1, domain containing 2 (S. cerevisiae)	-1.02898	-1.13196	1.01503	-1.09671	-1.04316	-1.00173	1.05481	1.10406	1.05621	1.13915	1.01513	1.17847	0.554683	0.0220217	0.814896	0.0599029	0.383084	0.971364	0.51496	0.258802	0.619532	0.0992119	0.847409	0.0486357	0.722859	0.25357	0.999717	0.314574	0.860993	0.999281	0.768134	0.704661	0.999847	0.594333	0.975344	0.400656	0	0	0	0	0	0	0	0	0	0	0
102334	Ankrd10	ankyrin repeat domain 10	-1.09901	-1.17906	-1.00022	1.01556	-1.04965	1.08833	1.28158	-1.00522	1.05285	1.09828	1.18504	1.32751	0.149723	0.0235463	0.997991	0.812102	0.456572	0.195701	0.00662629	0.95583	0.664803	0.268425	0.0477737	0.0021378	0.320948	0.259993	0.999717	0.950909	0.895993	0.795964	0.0716628	0.995707	0.999847	0.806812	0.388897	0.0812088	0	0	0	0	0	0	0	0	0	0	0
102339	Cog4	component of oligomeric golgi complex 4	-1.00213	1.01077	1.01306	-1.0408	-1.02928	-1.04138	1.05588	1.13512	1.05418	1.05337	-1.03415	1.04042	0.956311	0.800944	0.800011	0.305029	0.458229	0.298481	0.193465	0.00566778	0.346414	0.192496	0.397771	0.341632	0.976209	0.964492	0.999717	0.658455	0.895993	0.867981	0.4794	0.174955	0.999847	0.730774	0.817002	0.821574	0	0	0	0	0	0	0	0	0	0	0
102371	Myzap	myocardial zonula adherens protein	1.1963	1.15011	1.04527	1.56692	-1.31436	1.01359	1.03361	-1.02589	-1.1528	1.11986	-1.24028	-1.4137	0.0944819	0.230351	0.751362	7.84862e-05	0.0120776	0.898521	0.723061	0.796992	0.259551	0.206386	0.0183023	0.00045591	0.236024	0.647758	0.999717	0.00782835	0.225124	0.999281	0.88661	0.969692	0.999847	0.744728	0.265058	0.0315289	0	0	0	1	0	0	0	0	0	0	0
102414	Clk3	CDC-like kinase 3	-1.08793	-1.11038	-1.1043	-1.15632	-1.04035	-1.06003	1.01743	1.16859	1.12278	-1.00625	1.08553	1.08166	0.0914812	0.0563349	0.13128	0.00451516	0.423702	0.239905	0.729504	0.00478253	0.0888981	0.896016	0.0891888	0.120088	0.23078	0.373013	0.88303	0.0847909	0.880394	0.828606	0.889878	0.163867	0.999847	0.994027	0.499856	0.573312	0	0	0	0	0	0	0	0	0	0	0
102423	Hinfp	histone H4 transcription factor	1.07943	-1.01351	-1.04455	-1.06115	1.04071	-1.04966	1.05344	1.17865	1.12451	-1.0544	-1.02039	1.10311	0.246557	0.851699	0.614869	0.367067	0.543443	0.460845	0.559633	0.0876198	0.329641	0.533874	0.812325	0.273413	0.441809	0.976089	0.999717	0.713986	0.926346	0.935164	0.797453	0.49791	0.999847	0.930571	0.968994	0.76795	0	0	0	0	0	0	0	0	0	0	0
102436	Lars2	leucyl-tRNA synthetase, mitochondrial	1.0661	1.04462	-1.01252	-1.03192	1.10468	1.03511	1.04414	-1.05077	-1.00402	1.02952	-1.04176	-1.12241	0.284927	0.503878	0.874241	0.598173	0.0986746	0.562793	0.542202	0.51203	0.966407	0.666682	0.54515	0.106842	0.483089	0.845762	0.999717	0.863574	0.56853	0.963157	0.785833	0.864031	0.999847	0.968502	0.887153	0.546761	0	0	0	0	0	0	0	0	0	0	0
102442	Dennd4a	DENN/MADD domain containing 4A	1.05046	1.01185	1.12647	-1.16965	1.06408	1.12541	-1.07641	-1.0435	1.0733	1.0388	-1.04474	-1.0355	0.416066	0.858445	0.138774	0.011653	0.305701	0.0542146	0.276935	0.553563	0.436207	0.554207	0.496663	0.604955	0.609332	0.977942	0.890623	0.139512	0.819957	0.545476	0.569451	0.88458	0.999847	0.936054	0.867434	0.935511	0	0	0	0	0	0	0	0	0	0	0
102448	Xylb	xylulokinase homolog (H. influenzae)	1.49506	1.00203	1.40678	-1.03659	1.29099	1.02422	1.10757	1.63245	1.02958	-1.02315	-1.0483	1.07077	0.000499287	0.986472	0.0209036	0.742346	0.022451	0.826651	0.527044	0.00589368	0.893081	0.881728	0.759185	0.67176	0.0062012	0.997168	0.542469	0.925364	0.300987	0.999281	0.776556	0.177352	0.999847	0.994027	0.957868	0.956469	0	0	0	0	0	0	0	0	0	0	0
102462	Imp3	IMP3, U3 small nucleolar ribonucleoprotein, homolog (yeast)	1.02954	1.01785	1.15904	-1.0307	1.04698	1.06624	1.09259	-1.21905	1.01363	-1.07411	1.10373	-1.01067	0.613961	0.779234	0.0563808	0.60029	0.42709	0.268529	0.222154	0.0122034	0.888877	0.30057	0.154816	0.882926	0.766794	0.957302	0.730858	0.863965	0.882145	0.847508	0.509582	0.245513	0.999847	0.834974	0.607149	0.991432	0	0	0	0	0	0	0	0	0	0	0
102502	Pls1	plastin 1 (I-isoform)	2.43083	1.12026	1.11696	1.03029	-1.00046	-1.13004	2.21655	1.24865	1.00399	1.09625	-1.17186	-1.10782	0.00494845	0.733757	0.783478	0.922029	0.998792	0.688633	0.0452335	0.593696	0.993944	0.805045	0.670304	0.793039	0.030395	0.942606	0.999717	0.981074	0.999931	0.988257	0.217773	0.902743	0.999847	0.991472	0.934414	0.982646	1	0	0	0	0	0	0	0	0	0	0
102545	Cmtm7	CKLF-like MARVEL transmembrane domain containing 7	1.4702	-1.14241	-1.12445	-1.10729	-1.33	-1.12834	1.09681	1.31087	1.46874	1.49682	-1.18228	1.09042	0.0167617	0.439687	0.571893	0.516987	0.0733945	0.443027	0.589135	0.140997	0.0985953	0.0160171	0.306633	0.612834	0.0714535	0.811494	0.999717	0.816949	0.511719	0.927459	0.81414	0.581102	0.999847	0.307522	0.751894	0.938837	0	0	0	0	0	0	0	0	0	0	0
102566	Ano10	anoctamin 10	1.02241	1.22418	1.26154	1.20006	1.20667	1.07423	-1.20977	-1.15123	-1.03143	-1.43836	-1.11229	-1.30216	0.646485	0.00031039	0.000554611	0.000364888	0.000252516	0.141808	0.00912761	0.0659382	0.745189	1.4421e-06	0.119049	0.000431499	0.788461	0.0410068	0.118755	0.0190831	0.0322301	0.734775	0.0876495	0.455251	0.999847	0.00103529	0.553946	0.0302571	0	0	0	0	0	0	0	0	0	0	0
102570	Slc22a13	solute carrier family 22 (organic cation transporter), member 13	1.09218	1.09605	1.01907	-1.11428	-1.02636	-1.04913	-1.12064	1.02393	1.02124	-1.08383	-1.02857	1.05003	0.234648	0.258449	0.84611	0.14596	0.724232	0.516113	0.27767	0.831629	0.880988	0.420126	0.777299	0.640258	0.428711	0.67612	0.999717	0.478725	0.972913	0.955083	0.57001	0.978329	0.999847	0.893151	0.962919	0.945497	0	0	0	0	0	0	0	0	0	0	0
102580	Alg9	asparagine-linked glycosylation 9 (alpha 1,2 mannosyltransferase)	-1.00755	1.05991	1.01206	-1.13679	1.01108	-1.01865	-1.19961	-1.04994	-1.06903	-1.0117	-1.05228	-1.17986	0.89317	0.344491	0.871189	0.0252392	0.843984	0.741582	0.0138663	0.525492	0.491015	0.865381	0.458714	0.0246442	0.942562	0.748145	0.999717	0.208061	0.990833	0.995598	0.112216	0.870141	0.999847	0.993405	0.846865	0.299143	0	0	0	0	0	0	0	0	0	0	0
102595	Plekho2	pleckstrin homology domain containing, family O member 2	-1.09814	1.11356	1.20243	1.00221	1.02045	-1.03877	-1.2826	1.19626	1.15146	1.0598	1.06271	-1.02189	0.154947	0.135798	0.0358058	0.972998	0.756322	0.56035	0.00271984	0.0383554	0.191305	0.445629	0.424599	0.785659	0.328663	0.523047	0.647461	0.993968	0.9799	0.962626	0.0410043	0.377939	0.999847	0.901368	0.829108	0.982302	0	0	0	0	0	0	0	0	0	0	0
102607	Snx19	sorting nexin 19	1.00649	1.00765	1.123	-1.04642	1.04421	1.04311	1.00211	-1.00603	-1.06435	1.01556	-1.00192	1.04444	0.861637	0.851179	0.020718	0.224179	0.246234	0.257796	0.961319	0.896582	0.287778	0.709411	0.96312	0.31855	0.924757	0.976089	0.541724	0.578145	0.779185	0.844442	0.986477	0.989305	0.999847	0.978425	0.992131	0.804973	0	0	0	0	0	0	0	0	0	0	0
102614	Rpp25	ribonuclease P/MRP 25 subunit	2.04601	1.01381	-1.02014	-1.04314	1.07639	-1.0069	1.01025	-1.13299	-1.14859	-1.05538	-1.1424	-1.05999	0.000289649	0.946261	0.935243	0.820368	0.692389	0.970499	0.966273	0.627408	0.669594	0.814833	0.563454	0.809176	0.00428948	0.991613	0.999717	0.953288	0.967283	0.999281	0.988407	0.915739	0.999847	0.991472	0.895565	0.984325	1	0	0	0	0	0	0	0	0	0	0
102623	AI414108	expressed sequence AI414108	-1.15991	-1.1685	-1.04138	-1.14504	-1.09086	-1.15536	-1.41629	-1.19985	-1.1644	-1.07847	-1.1404	-1.2196	0.073603	0.0858451	0.707162	0.10156	0.289686	0.0813272	1.21221e-05	0.0216062	0.123317	0.278229	0.0620918	0.00815576	0.198484	0.438276	0.999717	0.408574	0.806898	0.621507	0.000918354	0.304995	0.999847	0.812816	0.434289	0.174654	0	0	0	0	0	0	0	0	0	0	0
102626	Mapkapk3	mitogen-activated protein kinase-activated protein kinase 3	-1.22908	-1.22573	-1.21497	-1.08527	1.03489	1.02631	1.03536	1.10664	1.20149	1.01489	1.06299	1.09673	0.00188779	0.00475606	0.0232608	0.200943	0.589712	0.682873	0.731623	0.349576	0.181323	0.878395	0.527922	0.363645	0.0156391	0.13301	0.568498	0.550156	0.945251	0.987049	0.890661	0.778794	0.999847	0.994027	0.881357	0.837756	0	0	0	0	0	0	0	0	0	0	0
102632	Acad11	acyl-Coenzyme A dehydrogenase family, member 11	1.27408	1.09132	1.07282	1.01339	-1.08465	-1.19216	1.34278	1.33097	1.15233	1.29254	-1.05688	1.14085	0.00258908	0.30299	0.490836	0.863101	0.294531	0.0258858	0.00353319	0.00751946	0.280243	0.00738628	0.55103	0.178374	0.0194896	0.713054	0.999717	0.968471	0.8114	0.420882	0.0483361	0.199198	0.999847	0.214558	0.889259	0.668838	0	0	0	0	0	0	0	0	0	0	0
102644	Oaf	OAF homolog (Drosophila)	1.03657	-1.16749	-1.20435	1.2153	1.02429	-1.12726	-1.08949	1.03444	-1.01577	-1.05318	1.12224	-1.04326	0.613507	0.050285	0.0512188	0.00785243	0.735609	0.0958082	0.148735	0.589324	0.843203	0.357407	0.04361	0.472317	0.766362	0.359441	0.707063	0.113936	0.976072	0.653414	0.421166	0.900806	0.999847	0.868049	0.376771	0.890843	0	0	0	0	0	0	0	0	0	0	0
102657	Cd276	CD276 antigen	1.06268	1.07917	-1.00147	-1.01018	1.08837	-1.01039	-1.42517	-1.24408	-1.09619	-1.04459	1.00493	-1.31823	0.478364	0.417333	0.9896	0.90578	0.324459	0.903895	5.69611e-05	0.0144832	0.403839	0.575451	0.949588	0.00124962	0.664207	0.798273	0.999717	0.977636	0.832483	0.999281	0.00297144	0.262604	0.999847	0.945759	0.991694	0.0579672	0	0	0	0	0	0	0	0	0	0	0
102693	Phldb1	pleckstrin homology-like domain, family B, member 1	-1.07942	-1.17433	-1.11	-1.00997	-1.00247	-1.01792	-1.05341	-1.02823	1.07588	-1.00723	1.2435	1.22271	0.180558	0.0117542	0.166147	0.860865	0.965174	0.753869	0.57953	0.780618	0.562589	0.935806	0.0176428	0.0356662	0.361792	0.193264	0.918374	0.968471	0.999648	0.998757	0.808831	0.965261	0.999847	0.997766	0.263267	0.3519	0	0	0	0	0	0	0	0	0	0	0
102747	Lrrc49	leucine rich repeat containing 49	-1.30141	-1.009	1.17637	1.05202	-1.00458	1.00726	-1.52407	-1.28015	1.03826	-1.06748	1.43965	-1.02892	0.00809974	0.932341	0.204845	0.599151	0.962148	0.940198	0.0218505	0.199577	0.876319	0.702875	0.0368675	0.873723	0.0432987	0.987568	0.955455	0.863688	0.999648	0.999281	0.145909	0.652826	0.999847	0.97673	0.358626	0.990444	0	0	0	0	0	0	0	0	0	0	0
102774	Bbs4	Bardet-Biedl syndrome 4 (human)	1.20393	1.05891	1.06921	1.00746	1.04775	-1.00163	1.18019	-1.00187	-1.07826	-1.04312	1.1214	-1.06223	0.000740513	0.318704	0.333518	0.886734	0.373359	0.975055	0.00543088	0.975667	0.331841	0.442572	0.0404478	0.296008	0.00809351	0.727632	0.999717	0.974083	0.854453	0.999281	0.0636034	0.997633	0.999847	0.900172	0.368416	0.788551	0	0	0	0	0	0	0	0	0	0	0
102791	Tcta	T cell leukemia translocation altered gene	1.40778	1.02925	1.14483	-1.06899	-1.01628	-1.03708	1.32702	-1.19588	1.04302	1.02953	1.00494	-1.16964	7.27484e-07	0.668957	0.100075	0.280976	0.793093	0.554791	0.000344267	0.0274183	0.674118	0.682139	0.944697	0.0389855	7.07924e-05	0.92096	0.838839	0.634735	0.985292	0.960537	0.0103349	0.331694	0.999847	0.971189	0.990553	0.367243	0	0	0	0	0	0	0	0	0	0	0
102857	Slc6a8	solute carrier family 6 (neurotransmitter transporter, creatine), member 8	-1.26572	-1.04086	-1.11145	1.03413	-1.29079	-1.04765	-1.11225	1.76514	1.15843	1.24857	-1.08926	-1.00035	0.0175378	0.705322	0.409151	0.72871	0.0104046	0.630597	0.52031	0.00201556	0.508826	0.162645	0.587928	0.998332	0.0735961	0.931835	0.999717	0.919461	0.208885	0.981048	0.772295	0.104781	0.999847	0.693699	0.905651	0.999831	0	0	0	0	0	0	0	0	0	0	0
102866	Pls3	plastin 3 (T-isoform)	-1.01484	-1.02768	1.1034	1.16082	1.03699	1.01468	1.14054	-1.17039	-1.10344	1.03356	-1.03837	1.19405	0.915731	0.857845	0.592785	0.286555	0.794253	0.916609	0.471001	0.418531	0.687807	0.849255	0.828338	0.33191	0.95481	0.977799	0.999717	0.640313	0.985292	0.999281	0.737058	0.820322	0.999847	0.993048	0.971533	0.81508	0	0	0	0	0	0	0	0	0	0	0
102920	Cenpi	centromere protein I	-1.01813	-1.16724	1.05297	1.05059	1.09832	1.41114	-1.22671	-1.14959	-1.11208	1.25428	-1.31808	-1.46421	0.870351	0.202527	0.722471	0.654137	0.395636	0.00267146	0.0430053	0.190123	0.426676	0.0194456	0.00486599	0.000295995	0.929011	0.616924	0.999717	0.888946	0.867725	0.157783	0.211602	0.642087	0.999847	0.331275	0.149409	0.0238632	0	0	0	0	0	0	0	0	0	0	0
103012	Firre	functional intergenic repeating RNA element	1.06833	-1.01973	-1.00117	-1.01029	-1.01476	-1.06917	1.51102	-1.10449	1.20665	1.02131	1.22899	1.10043	0.280769	0.76979	0.988435	0.866613	0.810106	0.275099	0.00115038	0.441421	0.250655	0.8549	0.0778894	0.42971	0.478031	0.955245	0.999717	0.969727	0.98874	0.852936	0.0238557	0.828752	0.999847	0.993189	0.475192	0.870452	0	0	0	0	0	0	1	0	0	0	0
103080	2015-09-10	septin 10	-1.02482	-1.02645	-1.00886	1.06777	-1.08647	1.0026	-1.03381	-1.14108	-1.00916	-1.16798	1.0394	-1.1686	0.561839	0.572483	0.874183	0.124244	0.0533207	0.951003	0.579682	0.0426466	0.909995	0.00856757	0.500101	0.0116354	0.728646	0.881788	0.999717	0.446764	0.451183	0.999281	0.808969	0.392276	0.999847	0.229645	0.869441	0.207101	0	0	0	0	0	0	0	0	0	0	0
103098	Slc6a15	solute carrier family 6 (neurotransmitter transporter), member 15	-1.08026	1.00275	-1.09459	-1.13468	-1.21454	-1.10547	-1.15356	-1.10716	-1.16095	-1.01642	1.16571	1.02017	0.18016	0.964983	0.233683	0.030393	0.00118699	0.0833951	0.0742761	0.228801	0.1632	0.8286	0.0454481	0.800161	0.361256	0.995248	0.972551	0.22491	0.0714562	0.627149	0.291176	0.67951	0.999847	0.991472	0.38276	0.983329	0	0	0	0	0	0	0	0	0	0	0
103135	Pan2	PAN2 polyA specific ribonuclease subunit homolog (S. cerevisiae)	-1.02704	-1.15061	-1.05804	1.01024	-1.0113	-1.11895	1.08271	-1.04493	1.00522	-1.07552	-1.01613	1.05874	0.640061	0.0278543	0.454508	0.858212	0.843806	0.0526044	0.356054	0.630932	0.964003	0.375309	0.844961	0.50657	0.783927	0.279539	0.999717	0.967553	0.990833	0.538962	0.643795	0.917609	0.999847	0.875694	0.97487	0.902986	0	0	0	0	0	0	0	0	0	0	0
103136	Pwp1	PWP1 homolog (S. cerevisiae)	-1.02102	-1.01261	1.03198	1.09611	1.04344	1.04723	1.00095	-1.13084	-1.04263	1.09624	-1.01708	1.00641	0.77207	0.873294	0.739801	0.204406	0.554205	0.52106	0.988566	0.0853577	0.639322	0.149356	0.788591	0.923122	0.870696	0.98027	0.999717	0.553391	0.931473	0.95545	0.995765	0.493047	0.999847	0.678448	0.964616	0.995597	0	0	0	0	0	0	0	0	0	0	0
103140	Gstt3	glutathione S-transferase, theta 3	1.28031	1.08161	-1.02069	1.10516	1.13331	1.05201	1.07272	-1.00592	-1.09951	-1.11956	-1.18749	-1.01334	5.09082e-05	0.208192	0.783828	0.0811006	0.030255	0.371564	0.394155	0.94624	0.391934	0.153211	0.0317582	0.871835	0.00136672	0.625696	0.999717	0.365225	0.349172	0.903069	0.676787	0.994935	0.999847	0.681344	0.337411	0.990444	0	0	0	0	0	0	0	0	0	0	0
103142	Rdh9	retinol dehydrogenase 9	-1.65327	1.18595	1.33207	1.14892	-1.10909	-1.13449	-1.04485	1.02653	-1.20435	1.23714	-1.36009	-1.59102	0.0356466	0.50736	0.35618	0.554557	0.659189	0.59109	0.883224	0.934423	0.643766	0.456271	0.282941	0.124044	0.119686	0.84758	0.999717	0.840228	0.960563	0.970445	0.957624	0.994182	0.999847	0.905796	0.732781	0.580233	0	0	0	0	0	0	0	0	0	0	0
103149	Upb1	ureidopropionase, beta	1.70337	1.08522	1.05719	1.54908	1.04859	1.06473	1.3413	1.57732	-1.01586	-1.05631	-1.56511	-1.20321	0.00251498	0.658805	0.803246	0.0118954	0.779064	0.710813	0.251147	0.0968277	0.963304	0.821421	0.0690419	0.468077	0.0191175	0.916889	0.999717	0.141291	0.983089	0.990246	0.541208	0.511635	0.999847	0.991472	0.4516	0.889313	1	0	0	0	0	0	0	0	0	0	0
103161	Apof	apolipoprotein F	2.56425	1.02039	-1.02506	-1.04942	1.08284	-1.09421	1.44887	-1.17627	1.01081	1.01363	1.02087	-1.04647	0.000549812	0.943023	0.942062	0.851712	0.757825	0.727251	0.000384695	0.125663	0.935296	0.885387	0.825918	0.644776	0.00656679	0.990118	0.999717	0.965404	0.980045	0.994207	0.0111105	0.559851	0.999847	0.994027	0.97109	0.94631	1	0	0	0	0	0	0	0	0	0	0
103172	Chchd10	coiled-coil-helix-coiled-coil-helix domain containing 10	1.59643	-1.1155	-1.06202	-1.16301	1.01791	1.05307	1.66791	1.05047	1.09311	1.06375	1.02755	1.16641	1.60146e-05	0.317579	0.647011	0.132888	0.858355	0.603579	0.000681521	0.746121	0.643004	0.650052	0.841746	0.283131	0.000598501	0.727603	0.999717	0.459887	0.99418	0.974601	0.0171244	0.953507	0.999847	0.96595	0.973715	0.778275	1	0	0	0	0	0	1	0	0	0	0
103199	Fig4	FIG4 homolog (S. cerevisiae)	-1.14684	-1.04527	-1.0178	-1.05434	-1.01628	1.03261	-1.06301	-1.09271	-1.03598	1.0312	-1.07568	1.01094	0.00202372	0.343083	0.753243	0.216211	0.704174	0.451265	0.29301	0.153929	0.649786	0.578103	0.189482	0.850738	0.0163867	0.74694	0.999717	0.568848	0.968163	0.932015	0.584368	0.595491	0.999847	0.947026	0.646151	0.988947	0	0	0	0	0	0	0	0	0	0	0
103213	Traf3ip2	TRAF3 interacting protein 2	-1.06807	-1.00761	-1.07401	-1.0451	-1.13805	-1.11775	-1.09651	1.07925	1.14663	1.10861	-1.01467	-1.15337	0.130278	0.872265	0.212392	0.308085	0.00385727	0.0120355	0.0931359	0.189789	0.0644925	0.0499679	0.778174	0.0105971	0.292461	0.98027	0.963153	0.660479	0.129965	0.308801	0.330597	0.642087	0.999847	0.467028	0.963198	0.196994	0	0	0	0	0	0	0	0	0	0	0
103236	Csnk1g2	casein kinase 1, gamma 2	-1.00973	1.00397	1.05763	1.07716	1.11743	1.00188	-1.06104	1.08297	1.07815	-1.04622	1.08324	-1.02924	0.815054	0.930383	0.307424	0.0767118	0.0093039	0.963768	0.17464	0.0880882	0.199492	0.276427	0.0568455	0.506261	0.897006	0.987568	0.999717	0.357716	0.198434	0.999281	0.455369	0.498364	0.999847	0.810466	0.419527	0.902986	0	0	0	0	0	0	0	0	0	0	0
103266	AI597468	expressed sequence AI597468	1.28062	1.12271	1.09836	-1.04941	-1.05748	-1.16385	-1.11328	1.13689	-1.02867	-1.03593	-1.38438	-1.19748	0.0127128	0.275742	0.462481	0.617667	0.563051	0.1199	0.410853	0.356489	0.871679	0.776168	0.0109849	0.169602	0.0591864	0.691123	0.999717	0.871712	0.936408	0.700935	0.690141	0.782305	0.999847	0.989203	0.214386	0.658659	0	0	0	0	0	0	0	0	0	0	0
103268	Cep57l1	centrosomal protein 57-like 1	-1.06218	-1.04894	-1.03961	1.00042	-1.02704	-1.02698	-1.00621	1.076	-1.02219	1.01187	-1.07942	-1.01549	0.153708	0.299852	0.48341	0.992099	0.525065	0.525893	0.896515	0.152767	0.732079	0.795236	0.0967756	0.746984	0.326838	0.710963	0.999717	0.99797	0.91995	0.95545	0.962257	0.593763	0.999847	0.991386	0.515361	0.975934	0	0	0	0	0	0	0	0	0	0	0
103284	Zc3h10	zinc finger CCCH type containing 10	-1.04302	-1.11732	1.01525	1.02917	1.01894	-1.04308	-1.12138	1.07897	1.08797	1.06071	1.13374	1.04807	0.292311	0.0132642	0.773245	0.470985	0.63768	0.291663	0.0342166	0.181803	0.239797	0.246598	0.0156702	0.377286	0.491185	0.204332	0.999717	0.790312	0.954252	0.866075	0.187377	0.633578	0.999847	0.788092	0.250524	0.845896	0	0	0	0	0	0	0	0	0	0	0
103406	Zfr2	zinc finger RNA binding protein 2	-1.15885	-1.06136	1.02843	-1.12904	1.03574	-1.0397	-1.09512	1.18622	1.11893	-1.24836	1.05643	1.07644	0.106984	0.547905	0.814266	0.182854	0.697856	0.666978	0.301964	0.0714839	0.34222	0.0100585	0.512104	0.401911	0.255638	0.870472	0.999717	0.525999	0.967283	0.984387	0.59379	0.46652	0.999847	0.248797	0.87494	0.858175	0	0	0	0	0	0	0	0	0	0	0
103425	Ncln	nicalin homolog (zebrafish)	-1.13321	1.04152	1.12489	1.137	1.12763	-1.04405	-1.02853	1.17426	1.06001	1.06431	-1.02135	-1.03831	0.0240742	0.493554	0.103835	0.0207038	0.0299554	0.427395	0.757008	0.101276	0.633854	0.473202	0.807521	0.679303	0.0913993	0.839727	0.845034	0.188753	0.34758	0.921727	0.901474	0.517224	0.999847	0.91326	0.968797	0.958045	0	0	0	0	0	0	0	0	0	0	0
103466	Nt5dc3	5'-nucleotidase domain containing 3	1.34571	1.10252	-1.01276	-1.01913	-1.06842	1.03182	-1.01882	-1.2007	-1.09181	-1.1666	1.00949	1.08842	7.12826e-05	0.202853	0.890096	0.785178	0.342943	0.652542	0.811045	0.0311982	0.403808	0.0421425	0.898944	0.279824	0.00176577	0.617332	0.999717	0.942727	0.840262	0.98331	0.927928	0.34763	0.999847	0.437864	0.983321	0.774118	0	0	0	0	0	0	0	0	0	0	0
103468	Nup107	nucleoporin 107	-1.05603	-1.10064	-1.01205	-1.08401	1.00213	1.03867	-1.17676	1.01219	-1.00027	1.04078	-1.06651	-1.08685	0.329967	0.119966	0.870622	0.151524	0.969514	0.496841	0.00595881	0.8422	0.997157	0.464497	0.240425	0.148803	0.528338	0.498008	0.999717	0.484778	0.999648	0.948054	0.0676978	0.980541	0.999847	0.908858	0.700238	0.627005	0	0	0	0	0	0	0	0	0	0	0
103511	Fam26e	family with sequence similarity 26, member E	-1.32696	-1.16439	-1.23039	1.15	-1.23797	-1.1143	-1.71826	-1.22255	-1.19194	-1.27951	-1.07194	-1.04956	0.00862367	0.186244	0.136199	0.184017	0.0446128	0.302069	0.000233846	0.175513	0.346266	0.0654047	0.598282	0.72619	0.0452705	0.595994	0.889089	0.526844	0.416838	0.868715	0.00814196	0.626633	0.999847	0.510812	0.91074	0.972246	0	0	0	0	0	0	-1	0	0	0	0
103534	Mgat4b	mannoside acetylglucosaminyltransferase 4, isoenzyme B	1.17032	-1.06836	1.07607	1.18418	1.18815	1.08702	-1.09999	-1.16961	1.1262	1.02739	1.27763	1.00285	0.181412	0.605233	0.634541	0.151375	0.143589	0.475743	0.560782	0.37047	0.589554	0.862537	0.120522	0.986124	0.362882	0.895395	0.999717	0.484705	0.64904	0.941409	0.798032	0.792104	0.999847	0.993405	0.557129	0.998974	0	0	0	0	0	0	0	0	0	0	0
103537	Mbtd1	mbt domain containing 1	-1.03752	1.02394	1.04749	1.07141	1.10252	1.06777	1.02425	-1.07148	-1.05976	-1.06582	-1.00417	1.01866	0.308402	0.548943	0.330854	0.0593537	0.00860281	0.0726192	0.647162	0.218589	0.410754	0.204789	0.93356	0.723865	0.507053	0.870854	0.999717	0.312927	0.192925	0.606958	0.848106	0.670078	0.999847	0.743149	0.987376	0.971945	0	0	0	0	0	0	0	0	0	0	0
103551	E130012A19Rik	RIKEN cDNA E130012A19 gene	1.04245	-1.02173	-1.03609	-1.06868	1.16838	1.04191	-1.06355	-1.13596	-1.09595	1.12916	-1.75307	1.05355	0.782173	0.896087	0.858219	0.65888	0.302895	0.784818	0.72156	0.489634	0.69363	0.46229	0.00118813	0.762842	0.876967	0.983489	0.999717	0.891242	0.817836	0.999281	0.886143	0.851906	0.999847	0.908478	0.0772972	0.977597	0	0	0	0	0	0	0	0	0	0	-1
103554	Psme4	proteasome (prosome, macropain) activator subunit 4	1.04204	1.06695	1.06837	1.07568	1.0926	1.05879	1.074	-1.0735	1.01693	1.06896	-1.01696	-1.05052	0.311471	0.147566	0.219117	0.0757378	0.0322218	0.162044	0.0983294	0.122668	0.76989	0.105405	0.679609	0.250726	0.510175	0.541379	0.964833	0.356576	0.359941	0.760793	0.339957	0.555846	0.999847	0.606814	0.937442	0.748905	0	0	0	0	0	0	0	0	0	0	0
103573	Xpo1	exportin 1, CRM1 homolog (yeast)	-1.17361	-1.09774	-1.02616	-1.11648	-1.15813	-1.08714	-1.01066	1.0203	-1.15707	1.13212	1.05409	-1.13278	0.00299816	0.104207	0.705884	0.0370617	0.0061761	0.11091	0.8483	0.733715	0.0542999	0.0219563	0.321126	0.0277922	0.0214863	0.476606	0.999717	0.249524	0.161728	0.687979	0.943397	0.950217	0.999847	0.347339	0.763973	0.316293	0	0	0	0	0	0	0	0	0	0	0
103583	Fbxw11	F-box and WD-40 domain protein 11	1.02434	1.084	1.05833	1.08322	1.11837	1.11485	1.02516	1.09862	-1.01061	-1.00487	1.01572	1.10392	0.513356	0.0487078	0.245061	0.0330045	0.00340202	0.0043423	0.522855	0.0262671	0.839825	0.895618	0.673806	0.0133151	0.691733	0.35542	0.978926	0.234437	0.12497	0.192351	0.774226	0.325928	0.999847	0.994027	0.935813	0.219386	0	0	0	0	0	0	0	0	0	0	0
103655	Sec14l4	SEC14-like 4 (S. cerevisiae)	2.98525	1.02193	1.09826	1.01704	1.0273	1.01418	2.72414	-1.03846	1.21206	-1.12584	-1.01262	1.03598	4.39169e-09	0.900385	0.653992	0.914984	0.86492	0.9291	8.49388e-06	0.862734	0.486125	0.544828	0.948849	0.86303	1.9931e-06	0.984278	0.999717	0.980335	0.994808	0.999281	0.000742288	0.985458	0.999847	0.933542	0.991602	0.990237	1	0	0	0	0	0	1	0	0	0	0
103677	Smg6	Smg-6 homolog, nonsense mediated mRNA decay factor (C. elegans)	-1.12174	-1.05826	-1.01482	-1.06708	1.01816	-1.11353	-1.00897	1.00874	1.01893	1.00368	-1.00228	-1.04549	0.0138884	0.257554	0.80625	0.156709	0.692192	0.020875	0.870151	0.881132	0.798668	0.94385	0.965144	0.416924	0.0627395	0.676057	0.999717	0.490142	0.967283	0.384821	0.950963	0.987138	0.999847	0.997766	0.992584	0.864112	0	0	0	0	0	0	0	0	0	0	0
103694	Tmed4	transmembrane emp24 protein transport domain containing 4	1.43767	1.05721	1.12774	-1.03011	1.139	1.01443	1.32504	1.33037	-1.00512	1.09572	-1.18257	1.0411	7.19609e-05	0.55065	0.286582	0.727299	0.129838	0.866196	0.0790884	0.0941699	0.980818	0.544895	0.268634	0.798819	0.00177673	0.872147	0.999717	0.91932	0.623766	0.999281	0.301249	0.506771	0.999847	0.933542	0.723242	0.983329	0	0	0	0	0	0	0	0	0	0	0
103710	Slc35e4	solute carrier family 35, member E4	-1.04512	1.01226	-1.07446	-1.0489	1.00911	1.01774	-1.12638	-1.10726	1.00015	-1.07602	1.05263	-1.02825	0.241616	0.766445	0.150098	0.205723	0.808679	0.639148	0.00620339	0.0260431	0.997837	0.0716091	0.203804	0.507838	0.436591	0.95331	0.897789	0.554375	0.988414	0.982681	0.0691733	0.324132	0.999847	0.527482	0.664743	0.904249	0	0	0	0	0	0	0	0	0	0	0
103711	Pnpo	pyridoxine 5'-phosphate oxidase	1.5748	-1.14375	1.04492	1.09001	1.45091	1.00637	1.16408	-1.05503	-1.0666	-1.20856	-1.12101	-1.12042	1.56641e-05	0.20648	0.73008	0.373175	0.000280835	0.947515	0.200951	0.670075	0.684555	0.0963841	0.312154	0.336936	0.00059438	0.624022	0.999717	0.718527	0.0348951	0.999281	0.487427	0.929446	0.999847	0.589009	0.756517	0.816888	1	0	0	0	0	0	0	0	0	0	0
103712	6330403K07Rik	RIKEN cDNA 6330403K07 gene	-1.28499	-1.44699	-1.26114	-1.23569	-1.25259	-1.21509	-1.17987	-1.0508	-1.12065	-1.07417	1.34476	1.14392	0.0151895	0.00135986	0.0845466	0.0389741	0.0284122	0.0566608	0.126865	0.664646	0.43078	0.485102	0.00521947	0.21293	0.0666381	0.0712447	0.797311	0.25459	0.339361	0.555231	0.389298	0.928294	0.999847	0.915889	0.151909	0.711948	0	0	0	0	0	0	0	0	0	0	0
103724	Tbc1d10a	TBC1 domain family, member 10a	-1.18376	1.0685	1.09327	1.0267	-1.01846	1.01506	-1.05652	1.05918	1.04245	-1.07735	-1.01411	1.03263	0.0171834	0.381944	0.329554	0.702686	0.790949	0.828551	0.550476	0.557851	0.736863	0.397191	0.873102	0.727034	0.0727685	0.774509	0.999717	0.909166	0.985102	0.999281	0.790146	0.886161	0.999847	0.887382	0.979017	0.972562	0	0	0	0	0	0	0	0	0	0	0
103729	AI450353	expressed sequence AI450353	-1.18426	-1.15983	1.06711	-1.12289	-1.08962	-1.05545	-1.02496	1.01165	-1.04689	1.03084	1.05073	1.06108	0.0768227	0.15433	0.601938	0.221812	0.364168	0.567439	0.805085	0.913321	0.733094	0.749954	0.60393	0.553354	0.204747	0.55092	0.999717	0.575686	0.849688	0.965086	0.924872	0.990328	0.999847	0.986694	0.912176	0.918456	0	0	0	0	0	0	0	0	0	0	0
103733	Tubg1	tubulin, gamma 1	-1.10289	1.10825	1.25678	-1.0184	1.09696	1.23822	-1.29935	1.00473	1.10749	1.14734	-1.06492	1.0048	0.167198	0.185072	0.0164029	0.795399	0.191385	0.00346157	0.000991913	0.953284	0.317486	0.0607412	0.384719	0.949479	0.344247	0.59484	0.507276	0.94517	0.722539	0.175973	0.0218627	0.995274	0.999847	0.497682	0.808914	0.996668	0	0	0	0	0	0	0	0	0	0	0
103737	Pex12	peroxisomal biogenesis factor 12	1.0478	1.03321	1.09091	-1.02036	1.0788	-1.0207	-1.08192	-1.05974	-1.13879	-1.0574	-1.11054	1.05805	0.394866	0.585805	0.231175	0.712648	0.169231	0.708153	0.244284	0.419163	0.154306	0.385651	0.106165	0.402572	0.590222	0.888688	0.970795	0.913596	0.689088	0.989786	0.533302	0.820322	0.999847	0.880937	0.532982	0.858175	0	0	0	0	0	0	0	0	0	0	0
103742	Mien1	migration and invasion enhancer 1	1.06498	1.01795	1.00795	-1.2799	-1.17542	1.02094	1.06918	-1.02463	-1.04728	1.07431	-1.18971	1.05894	0.294078	0.785515	0.919933	0.000113832	0.00870521	0.728705	0.392298	0.769615	0.659741	0.337056	0.0225776	0.463567	0.49289	0.960719	0.999717	0.00986755	0.193275	0.994207	0.675532	0.961365	0.999847	0.854505	0.293272	0.887008	0	0	0	0	0	0	0	0	0	0	0
103743	Tmem98	transmembrane protein 98	1.70757	-1.04855	-1.01509	1.01842	1.04603	1.00664	1.73136	1.10059	1.07279	-1.00402	1.13402	-1.00474	1.21119e-05	0.698877	0.919229	0.870427	0.687757	0.952849	0.000202711	0.5166	0.706078	0.975744	0.342922	0.972731	0.000495698	0.930896	0.999717	0.971097	0.967283	0.999281	0.00739791	0.864903	0.999847	0.998941	0.776309	0.997797	1	0	0	0	0	0	1	0	0	0	0
103784	Wdr92	WD repeat domain 92	1.07451	-1.04283	1.06769	-1.06959	1.04068	1.03871	1.03139	-1.01354	-1.06668	1.0508	-1.03747	1.00574	0.0722382	0.332891	0.211044	0.0918336	0.313683	0.337106	0.490771	0.777972	0.286072	0.248681	0.390527	0.898159	0.195856	0.739106	0.962317	0.391425	0.822862	0.884368	0.751054	0.964377	0.999847	0.790442	0.811491	0.992544	0	0	0	0	0	0	0	0	0	0	0
103806	Maml1	mastermind like 1 (Drosophila)	-1.01055	-1.02815	-1.03019	1.09274	1.06647	1.05147	-1.05176	1.02758	1.03605	-1.00404	1.09644	1.13392	0.737415	0.419131	0.47257	0.00617013	0.0435328	0.112831	0.255337	0.563161	0.551112	0.923676	0.0321807	0.00594309	0.848839	0.799326	0.999717	0.0999229	0.411839	0.690383	0.545713	0.888184	0.999847	0.996812	0.33927	0.145925	0	0	0	0	0	0	0	0	0	0	0
103836	Zfp692	zinc finger protein 692	-1.32993	-1.16341	-1.21178	-1.17991	-1.19013	-1.0514	1.31122	1.04288	1.19497	1.04728	1.34228	1.13206	0.00068338	0.0866181	0.0717021	0.0414778	0.0322874	0.529796	0.053906	0.775542	0.339849	0.72613	0.0289399	0.371089	0.0076885	0.439836	0.764876	0.261617	0.359941	0.957231	0.241297	0.963659	0.999847	0.982214	0.323663	0.842119	0	0	0	0	0	0	0	0	0	0	0
103841	Cuedc1	CUE domain containing 1	-1.10475	1.07922	1.04884	-1.01078	-1.03993	-1.09917	-1.31294	-1.02625	-1.323	-1.14823	1.17797	1.01603	0.158371	0.321805	0.606143	0.878297	0.576369	0.180202	0.00144126	0.765404	0.0130727	0.0796003	0.0388501	0.845311	0.333295	0.730806	0.999717	0.972843	0.940691	0.781914	0.02814	0.959923	0.887762	0.54834	0.363947	0.988947	0	0	0	0	0	0	0	0	0	0	0
103844	Inca1	inhibitor of CDK, cyclin A1 interacting protein 1	-1.00736	-1.09754	1.05359	1.00268	-1.0155	-1.06246	-1.17148	-1.12375	-1.0663	-1.15635	-1.13959	-1.16932	0.926659	0.28835	0.61999	0.973169	0.846981	0.448169	0.0920216	0.240548	0.60713	0.104693	0.143518	0.0957806	0.960391	0.701568	0.999717	0.993968	0.992027	0.930358	0.328671	0.689892	0.999847	0.606358	0.591968	0.519794	0	0	0	0	0	0	0	0	0	0	0
103850	Nt5m	5',3'-nucleotidase, mitochondrial	1.03596	1.02868	1.02818	-1.08305	-1.04069	1.00511	1.101	-1.01511	-1.01119	-1.02389	-1.02173	1.10624	0.392314	0.530921	0.609355	0.0565698	0.334632	0.901371	0.0745711	0.791305	0.87637	0.642001	0.672013	0.0616998	0.58824	0.859891	0.999717	0.308137	0.837908	0.999281	0.291403	0.968633	0.999847	0.964855	0.934533	0.441794	0	0	0	0	0	0	0	0	0	0	0
103889	Hoxb2	homeobox B2	-1.35706	-1.15647	-1.21949	-1.23624	-1.06012	-1.24075	1.00165	-1.04547	-1.14393	-1.18383	1.07111	1.0057	0.00308025	0.18375	0.133235	0.0359605	0.556474	0.0330074	0.98796	0.702834	0.362281	0.109817	0.510935	0.958565	0.021945	0.592575	0.88672	0.244436	0.932164	0.457505	0.995487	0.939425	0.999847	0.615664	0.874613	0.997287	0	0	0	0	0	0	0	0	0	0	0
103963	Rpn1	ribophorin I	1.03775	-1.13101	1.05725	-1.20842	1.02088	1.03485	-1.02256	-1.11081	-1.0819	1.08036	-1.03552	-1.20039	0.604322	0.119346	0.55542	0.0101099	0.772386	0.631802	0.805621	0.27919	0.519326	0.373205	0.686752	0.0478602	0.759505	0.497777	0.999717	0.129477	0.982636	0.981048	0.925164	0.721967	0.999847	0.875684	0.939013	0.398201	0	0	0	0	0	0	0	0	0	0	0
104001	Rtn1	reticulon 1	-1.23415	-1.16645	-1.1126	-1.27382	-1.22027	1.05591	-1.07787	1.01711	1.22729	-1.01024	1.53646	1.71155	0.00240735	0.037964	0.226954	0.000565001	0.0039335	0.414499	0.366412	0.847397	0.0698127	0.897285	1.16653e-06	2.30898e-08	0.0185527	0.321417	0.968405	0.0247238	0.131925	0.917231	0.653267	0.982415	0.999847	0.994027	0.000999283	1.58228e-05	0	0	0	0	0	0	0	0	0	0	1
104002	Ctsq	cathepsin Q	1.0945	-1.0143	-1.04663	-1.08608	-1.00085	1.02842	-1.0974	-1.16744	-1.08459	-1.06523	1.06537	-1.10256	0.151877	0.835473	0.580716	0.189384	0.989155	0.653813	0.17319	0.0353855	0.373924	0.329655	0.328654	0.152839	0.324318	0.972669	0.999717	0.533443	0.999931	0.98331	0.453538	0.360941	0.999847	0.851444	0.767123	0.633471	0	0	0	0	0	0	0	0	0	0	0
104009	Qsox1	quiescin Q6 sulfhydryl oxidase 1	1.15162	1.30908	1.13734	1.12474	1.18919	-1.00341	-1.13475	-1.37381	-1.01787	-1.05816	1.119	-1.15763	0.229785	0.0387998	0.405267	0.316352	0.141779	0.976777	0.367014	0.0364313	0.924869	0.671486	0.400115	0.296845	0.423598	0.324627	0.999717	0.668095	0.645111	0.999281	0.653568	0.366159	0.999847	0.969773	0.817761	0.789651	0	0	0	0	0	0	0	0	0	0	0
104010	Cdh22	cadherin 22	-1.11777	1.035	1.14178	-1.05498	-1.06862	1.04549	-1.05851	-1.01386	-1.03658	-1.00407	1.038	1.00224	0.120036	0.657535	0.159839	0.451065	0.350673	0.530703	0.440593	0.860554	0.716584	0.953849	0.595395	0.975728	0.276431	0.916014	0.908771	0.776625	0.842496	0.957458	0.713238	0.985458	0.999847	0.997766	0.909164	0.997967	0	0	0	0	0	0	0	0	0	0	0
104015	Synj1	synaptojanin 1	-1.06735	1.02186	-1.02151	1.0237	1.04294	-1.02015	1.02099	-1.07237	1.14108	-1.04022	1.17216	1.01206	0.208445	0.701187	0.754121	0.649248	0.415233	0.6984	0.790815	0.403661	0.21332	0.597999	0.037111	0.878278	0.397592	0.931127	0.999717	0.887406	0.875985	0.989271	0.918165	0.812663	0.999847	0.950985	0.359768	0.990879	0	0	0	0	0	0	0	0	0	0	0
104027	Synpo	synaptopodin	1.03047	1.04462	-1.11942	-1.0104	1.01879	-1.07087	-1.17322	1.33126	-1.12191	-1.06734	-1.15411	1.03863	0.697737	0.606009	0.271065	0.893404	0.809565	0.377039	0.138318	0.0143789	0.424162	0.522814	0.162872	0.722537	0.82105	0.895395	0.993178	0.975252	0.988608	0.905018	0.406356	0.262604	0.999847	0.927488	0.613675	0.971112	0	0	0	0	0	0	0	0	0	0	0
104069	Sncb	synuclein, beta	-1.06954	1.07755	-1.13975	-1.07819	-1.0191	1.07599	1.0138	-1.02657	-1.04785	-1.16926	-1.04216	-1.0883	0.303475	0.296343	0.131374	0.249768	0.771096	0.262651	0.858268	0.748488	0.650873	0.0362953	0.573117	0.272682	0.502421	0.708111	0.88303	0.604707	0.982636	0.844442	0.947999	0.954532	0.999847	0.420914	0.898536	0.76756	0	0	0	0	0	0	0	0	0	0	0
104079	Nxph3	neurexophilin 3	-1.17613	1.07867	-1.10433	-1.1359	-1.00489	1.02905	-1.19524	-1.14172	-1.15519	-1.15558	-1.00347	-1.13799	0.0477079	0.391604	0.352108	0.117442	0.951658	0.722156	0.0185917	0.0963058	0.150264	0.0439889	0.960833	0.0842715	0.146459	0.780494	0.999717	0.435502	0.999648	0.993101	0.132775	0.511175	0.999847	0.448457	0.991898	0.494726	0	0	0	0	0	0	0	0	0	0	0
104080	Nxph4	neurexophilin 4	1.15387	-1.02147	-1.04724	-1.04118	-1.04121	1.02744	-1.03405	-1.0596	-1.1288	-1.13724	-1.06881	-1.08049	0.0255767	0.756877	0.577363	0.520393	0.520139	0.66604	0.665996	0.484281	0.24811	0.0862471	0.369924	0.320136	0.095609	0.949753	0.999717	0.81804	0.918809	0.984387	0.858974	0.849041	0.999847	0.567515	0.799012	0.806662	0	0	0	0	0	0	0	0	0	0	0
104082	Wdr7	WD repeat domain 7	1.1949	1.10246	1.14827	-1.07131	1.06776	1.11692	-1.00632	-1.01698	-1.06349	-1.08906	-1.05553	-1.05566	0.000161118	0.0476234	0.0207148	0.123084	0.141817	0.0148829	0.870148	0.682082	0.238252	0.0235289	0.145675	0.163813	0.00295447	0.351252	0.541724	0.444762	0.645111	0.338723	0.950963	0.932941	0.999847	0.360176	0.594631	0.649907	0	0	0	0	0	0	0	0	0	0	0
104086	Cyp27a1	cytochrome P450, family 27, subfamily a, polypeptide 1	-1.30726	1.01693	1.02392	1.20254	1.25829	-1.04045	1.17524	-1.07914	-1.30892	-1.19399	1.48719	1.33241	0.168394	0.936633	0.926005	0.340887	0.236508	0.837145	0.475784	0.751782	0.377361	0.412152	0.0697319	0.207287	0.345497	0.988168	0.999717	0.690827	0.771843	0.999281	0.740376	0.955476	0.999847	0.889182	0.453279	0.704002	0	0	0	0	0	0	0	0	0	0	0
104099	Itga9	integrin alpha 9	-1.12194	-1.08474	-1.0465	1.02451	-1.17829	-1.05865	-1.37144	-1.01144	1.01248	-1.04853	-1.07041	-1.05383	0.041412	0.183041	0.534667	0.662162	0.00430339	0.305534	0.000311735	0.896962	0.910904	0.547364	0.388431	0.52537	0.132817	0.591457	0.999717	0.892109	0.137917	0.869564	0.00961087	0.989341	0.999847	0.934182	0.809869	0.912273	0	0	0	0	0	0	0	0	0	0	0
104103	Airn	antisense Igf2r RNA	-1.12988	-1.0048	1.00814	-1.00248	-1.26165	-1.21893	-1.02651	-1.16339	-1.03223	-1.06064	1.0127	1.15557	0.104802	0.953066	0.934211	0.973461	0.0027135	0.00983278	0.716015	0.052206	0.743021	0.392295	0.854075	0.0482449	0.251944	0.99246	0.999717	0.993968	0.109273	0.283158	0.883983	0.423548	0.999847	0.884814	0.975738	0.399857	0	0	0	0	0	0	0	0	0	0	0
104110	Adcy4	adenylate cyclase 4	-1.02532	1.10606	1.21336	-1.01054	-1.0046	-1.0085	1.0283	1.07708	1.0538	1.06344	1.17392	1.24334	0.710514	0.17497	0.0330366	0.876251	0.945647	0.899987	0.677171	0.300535	0.561385	0.337863	0.0146639	0.00188487	0.830376	0.578407	0.638269	0.971807	0.999648	0.999281	0.86487	0.74155	0.999847	0.855353	0.243204	0.0749769	0	0	0	0	0	0	0	0	0	0	0
104111	Adcy3	adenylate cyclase 3	-1.15095	1.00406	-1.00362	-1.03945	-1.00569	1.00171	-1.06639	1.00984	1.05482	1.00369	1.06304	-1.03019	0.035725	0.955008	0.966676	0.556077	0.931086	0.979285	0.43046	0.909971	0.625841	0.962159	0.43187	0.714631	0.119834	0.99246	0.999717	0.840761	0.999648	0.999281	0.706135	0.990328	0.999847	0.998587	0.833673	0.968881	0	0	0	0	0	0	0	0	0	0	0
104112	Acly	ATP citrate lyase	-1.11444	1.13276	1.12628	1.07296	1.09866	1.06	-1.01193	-1.09236	1.24082	-1.04639	1.26501	1.17703	0.206611	0.184691	0.292554	0.409819	0.271935	0.494857	0.941655	0.609433	0.324496	0.769426	0.132498	0.316882	0.395747	0.594371	0.999717	0.748489	0.795978	0.94726	0.978139	0.91088	0.999847	0.989158	0.577855	0.804069	0	0	0	0	0	0	0	0	0	0	0
104130	Ndufb11	NADH dehydrogenase (ubiquinone) 1 beta subcomplex, 11	1.12731	1.00866	1.09405	-1.03556	-1.01324	1.04769	1.26579	1.0098	1.03167	1.00539	1.08993	1.09581	0.0102527	0.861908	0.13666	0.441676	0.771592	0.306005	0.000627807	0.888466	0.7225	0.931176	0.170221	0.164583	0.051159	0.978679	0.889089	0.770453	0.982636	0.869564	0.0162347	0.988211	0.999847	0.997766	0.622123	0.650253	0	0	0	0	0	0	0	0	0	0	0
104156	Etv5	ets variant gene 5	1.06411	1.10833	-1.02803	1.26259	1.39116	-1.01344	-1.35897	-1.41291	-1.23579	-1.13022	-1.04183	-1.27223	0.690128	0.546948	0.893033	0.138269	0.037661	0.931705	0.10056	0.0828647	0.395082	0.487637	0.815899	0.195262	0.816818	0.869861	0.999717	0.467654	0.384478	0.999281	0.34432	0.488533	0.999847	0.916322	0.968994	0.688183	0	0	0	0	0	0	0	0	0	0	0
104158	Ces1d	carboxylesterase 1D	-1.44707	-1.50107	-1.15503	1.18416	1.35515	-1.06354	1.05144	-2.1007	-1.61846	-1.46404	1.58218	1.65776	0.0781187	0.0769254	0.597985	0.41518	0.145579	0.765929	0.857731	0.0154013	0.204116	0.157083	0.0898698	0.0750365	0.207072	0.420859	0.999717	0.751398	0.651582	0.998811	0.947825	0.267301	0.999847	0.686566	0.500834	0.475116	0	0	0	0	0	0	0	0	0	0	0
104174	Gldc	glycine decarboxylase	1.33809	1.16196	1.01167	-1.04457	1.06351	-1.00844	1.11943	-1.13285	1.04428	1.00188	-1.05182	1.01796	0.00997026	0.214278	0.936085	0.691087	0.574994	0.938932	0.43626	0.419245	0.823626	0.989137	0.714158	0.901994	0.0503224	0.630358	0.999717	0.904665	0.939901	0.999281	0.710134	0.820322	0.999847	0.999164	0.945745	0.992843	0	0	0	0	0	0	0	0	0	0	0
104175	Sbk1	SH3-binding kinase 1	1.13538	-1.0982	-1.026	1.09259	1.00376	-1.00437	1.20648	1.30532	1.19883	1.09741	1.02148	1.22087	0.0988513	0.262779	0.798023	0.246734	0.960634	0.954258	0.0320235	0.00491698	0.119756	0.258347	0.794954	0.0229958	0.242981	0.680205	0.999717	0.602236	0.999648	0.999281	0.179742	0.164838	0.999847	0.798943	0.965075	0.285808	0	0	0	0	0	0	0	0	0	0	0
104183	Chil4	chitinase-like 4	2.21275	1.10835	1.08737	-1.03145	-1.03301	1.05897	28.8861	1.13099	-1.02172	1.24505	1.13678	1.02	0.0980544	0.842916	0.893533	0.947931	0.945393	0.90383	1.85245e-12	0.756982	0.96586	0.538843	0.718932	0.957673	0.241983	0.974865	0.999717	0.987507	0.999648	0.999281	3.10305e-09	0.956589	0.999847	0.932257	0.946961	0.997173	0	0	0	0	0	0	1	0	0	0	0
104184	Blmh	bleomycin hydrolase	-1.333	-1.02029	1.06931	1.08668	1.09621	-1.03442	1.24922	-1.12538	1.00699	-1.11693	-1.04022	-1.13401	0.139299	0.924049	0.792038	0.666141	0.633576	0.860488	0.389428	0.667279	0.983971	0.65311	0.872568	0.625879	0.305384	0.987568	0.999717	0.893621	0.953746	0.999281	0.673177	0.928974	0.999847	0.966006	0.978595	0.94145	0	0	0	0	0	0	0	0	0	0	0
104215	Rhoq	ras homolog gene family, member Q	-1.08572	-1.2426	-1.14403	-1.16353	-1.05092	-1.07861	1.15593	1.27219	1.08613	1.01349	1.12398	1.1226	0.178086	0.00173559	0.0964758	0.0149352	0.413646	0.21474	0.045314	0.00232835	0.388962	0.843348	0.0889184	0.107809	0.359116	0.0816203	0.829824	0.157435	0.875113	0.811914	0.217773	0.112745	0.999847	0.992457	0.499856	0.548728	0	0	0	0	0	0	0	0	0	0	0
104248	Cabin1	calcineurin binding protein 1	-1.18363	-1.0637	-1.04724	-1.01186	-1.0638	1.00916	-1.13657	-1.00836	1.02288	-1.11929	1.16624	1.01194	0.000799644	0.240339	0.465027	0.805055	0.198607	0.848595	0.10339	0.919837	0.828558	0.132192	0.0416957	0.878469	0.00856574	0.658151	0.999717	0.948022	0.729566	0.999281	0.350159	0.990883	0.999847	0.655497	0.370728	0.990879	0	0	0	0	0	0	0	0	0	0	0
104252	Cdc42ep2	CDC42 effector protein (Rho GTPase binding) 2	1.17265	-1.0392	-1.0374	-1.20655	1.04406	1.09395	1.02575	1.2103	-1.16087	-1.02007	-1.24266	-1.07107	0.123909	0.731735	0.785971	0.0708354	0.674021	0.382252	0.843313	0.167352	0.390098	0.871352	0.0808189	0.593921	0.282827	0.941913	0.999717	0.343931	0.96359	0.905911	0.940995	0.614614	0.999847	0.993405	0.483311	0.931923	0	0	0	0	0	0	0	0	0	0	0
104263	Kdm3a	lysine (K)-specific demethylase 3A	1.00732	1.18257	1.06117	1.08919	1.05047	-1.02305	1.19223	1.01315	-1.21754	-1.101	1.05723	1.03904	0.914812	0.0279667	0.510322	0.213471	0.47133	0.738363	0.0592452	0.893588	0.114588	0.273937	0.525385	0.676401	0.954253	0.279856	0.999717	0.564977	0.902764	0.995241	0.255847	0.988495	0.999847	0.810148	0.880502	0.95736	0	0	0	0	0	0	0	0	0	0	0
104271	Tex15	testis expressed gene 15	-1.77969	1.15737	-1.16708	-1.11778	-1.16135	1.08641	2.22075	-1.00646	-1.09694	1.04585	-1.07068	-1.09237	0.0442144	0.635361	0.677511	0.692423	0.595344	0.76835	0.0117961	0.984337	0.823083	0.878589	0.816034	0.774031	0.139051	0.908177	0.999717	0.904757	0.946076	0.998811	0.101388	0.997693	0.999847	0.994027	0.968994	0.978635	0	0	0	0	0	0	0	0	0	0	0
104318	Csnk1d	casein kinase 1, delta	-1.02662	-1.06651	-1.01727	1.00457	1.04719	-1.01603	-1.07735	1.04046	1.09223	-1.03102	1.051	-1.05319	0.499766	0.133861	0.738523	0.90657	0.238116	0.682415	0.0775627	0.372684	0.119049	0.442758	0.213433	0.216158	0.682239	0.519988	0.999717	0.977877	0.773833	0.986926	0.297692	0.792596	0.999847	0.900172	0.677166	0.716869	0	0	0	0	0	0	0	0	0	0	0
104346	Gas8	growth arrest specific 8	-1.1392	1.08972	1.06771	-1.00473	-1.10803	1.04684	-1.13471	-1.02589	-1.00211	-1.10049	1.04979	-1.00341	0.0560439	0.244889	0.460443	0.943942	0.130215	0.495948	0.0880548	0.742845	0.982915	0.173364	0.486945	0.962821	0.16409	0.663292	0.999717	0.986723	0.624578	0.947422	0.320501	0.95227	0.999847	0.708686	0.862148	0.997653	0	0	0	0	0	0	0	0	0	0	0
104348	Zfp120	zinc finger protein 120	-1.17947	-1.03186	1.18001	-1.05085	-1.10711	-1.15606	-1.11506	1.04304	-1.00172	1.12922	-1.06276	-1.07168	0.0386684	0.714535	0.11328	0.527173	0.197097	0.0680905	0.24954	0.674169	0.989182	0.17898	0.498202	0.462599	0.126633	0.934492	0.862108	0.822943	0.728372	0.597617	0.539442	0.930561	0.999847	0.715541	0.868311	0.886556	0	0	0	0	0	0	0	0	0	0	0
104349	Zfp119a	zinc finger protein 119a	1.06259	1.01687	1.18524	1.13995	-1.04504	1.03745	1.05505	-1.11643	-1.30016	-1.04128	1.09159	1.0327	0.384901	0.826293	0.0685119	0.0640086	0.527637	0.597915	0.488013	0.183628	0.0138725	0.582916	0.236586	0.676691	0.580687	0.971179	0.757115	0.326238	0.91995	0.972589	0.749385	0.6367	0.88812	0.947895	0.696551	0.957385	0	0	0	0	0	0	0	0	0	0	0
104360	Isl2	insulin related protein 2 (islet 2)	1.04857	1.06166	-1.12217	-1.17833	-1.10525	1.03567	-1.17935	-1.00564	-1.11747	-1.06306	-1.03462	-1.00898	0.472171	0.407732	0.18801	0.0152124	0.132334	0.594815	0.0313921	0.943903	0.27367	0.394457	0.634798	0.905107	0.658946	0.791552	0.939921	0.159007	0.628733	0.970445	0.177786	0.994935	0.999847	0.885848	0.921697	0.992843	0	0	0	0	0	0	0	0	0	0	0
104383	Rcor2	REST corepressor 2	-1.02722	1.19379	-1.06363	1.01629	-1.07896	-1.01883	-1.09078	1.03783	1.03261	-1.09732	-1.11408	-1.14336	0.592951	0.0020149	0.353393	0.747566	0.133727	0.710192	0.216843	0.618278	0.732913	0.167242	0.109244	0.0592726	0.75153	0.0903166	0.999717	0.928126	0.632757	0.990028	0.503328	0.913959	0.999847	0.700408	0.539635	0.432106	0	0	0	0	0	0	0	0	0	0	0
104384	Rhox9	reproductive homeobox 9	1.08675	1.17385	1.07124	-1.0481	1.03236	1.07066	-1.06984	-1.12542	-1.02584	-1.07868	-1.12837	1.01745	0.184583	0.0215425	0.403397	0.4513	0.609046	0.274921	0.393929	0.163729	0.810127	0.316695	0.112833	0.826495	0.367288	0.2519	0.999717	0.776625	0.948466	0.852936	0.676564	0.608874	0.999847	0.843402	0.542951	0.987967	0	0	0	0	0	0	0	0	0	0	0
104394	E2f4	E2F transcription factor 4	-1.048	1.01764	-1.14333	-1.03371	-1.00483	1.03545	-1.0868	1.02096	1.13619	1.01907	1.1235	-1.03903	0.45888	0.800366	0.112044	0.600016	0.939143	0.581629	0.322621	0.816302	0.259978	0.813172	0.149011	0.648016	0.64757	0.964458	0.859394	0.863942	0.999648	0.967981	0.613192	0.975053	0.999847	0.991472	0.598553	0.948034	0	0	0	0	0	0	0	0	0	0	0
104401	Pcnxl3	pecanex-like 3 (Drosophila)	-1.11492	1.0206	1.0116	1.09224	1.04184	1.02909	1.0044	-1.04278	1.16247	1.04891	1.12429	1.10502	0.00908785	0.645218	0.828902	0.0325487	0.312902	0.479174	0.936186	0.474166	0.0449885	0.362902	0.0284211	0.0725897	0.0470028	0.912435	0.999717	0.232551	0.822862	0.942391	0.976636	0.84458	0.999847	0.872135	0.321679	0.469482	0	0	0	0	0	0	0	0	0	0	0
104416	Bap1	Brca1 associated protein 1	-1.01769	-1.11686	1.06741	-1.01801	1.0215	-1.04448	-1.02247	1.0374	-1.03459	-1.02019	-1.04142	1.05907	0.714757	0.0388452	0.304813	0.709829	0.657574	0.365722	0.648131	0.479786	0.603775	0.667019	0.383615	0.241125	0.833658	0.324627	0.999717	0.912498	0.96017	0.90083	0.848674	0.847318	0.999847	0.968502	0.808756	0.738724	0	0	0	0	0	0	0	0	0	0	0
104418	Dgkz	diacylglycerol kinase zeta	-1.08222	-1.06439	1.00447	-1.06697	1.07762	1.0391	-1.04734	1.05801	1.03345	1.02755	1.21461	1.05661	0.0591633	0.170089	0.934666	0.119665	0.0737408	0.353725	0.290725	0.227422	0.574894	0.513853	1.79916e-05	0.209389	0.16992	0.57179	0.999717	0.439352	0.512274	0.896737	0.582408	0.679281	0.999847	0.926118	0.0069549	0.706524	0	0	0	0	0	0	0	0	0	0	0
104444	Rexo2	REX2, RNA exonuclease 2 homolog (S. cerevisiae)	1.04425	-1.08686	-1.00413	-1.03909	-1.09279	1.01594	-1.2466	1.01065	1.16353	1.00672	-1.11476	1.00382	0.542657	0.286325	0.964891	0.589609	0.21459	0.823758	0.0507192	0.928534	0.311904	0.949474	0.306526	0.972555	0.71517	0.700242	0.999717	0.85941	0.748177	0.999281	0.233336	0.993018	0.999847	0.997766	0.751894	0.997797	0	0	0	0	0	0	0	0	0	0	0
104445	Cdc42ep1	CDC42 effector protein (Rho GTPase binding) 1	1.99438	1.20179	1.02178	1.29368	-1.02435	-1.02859	2.0346	-1.14554	1.03135	1.20206	1.18712	1.10601	7.78753e-07	0.181476	0.895832	0.0426279	0.847001	0.821138	1.53678e-06	0.337292	0.862339	0.148821	0.177905	0.447652	7.3305e-05	0.588772	0.999717	0.265078	0.992027	0.999281	0.000210623	0.771391	0.999847	0.678037	0.631395	0.876854	1	0	0	0	0	0	1	0	0	0	0
104457	0610010K14Rik	RIKEN cDNA 0610010K14 gene	-1.06866	-1.0535	1.10472	1.01283	-1.04987	1.02777	1.06334	1.10004	-1.02683	1.00726	-1.05154	1.00917	0.369398	0.51908	0.308272	0.86267	0.509961	0.710368	0.477952	0.302396	0.819678	0.930048	0.542461	0.915782	0.567241	0.853478	0.999717	0.968471	0.917941	0.990084	0.742387	0.742968	0.999847	0.997488	0.886231	0.994915	0	0	0	0	0	0	0	0	0	0	0
104458	Rars	arginyl-tRNA synthetase	-1.1279	-1.02371	1.04545	-1.07427	1.10441	-1.04231	1.0397	1.18323	1.07233	1.18781	-1.02073	-1.04203	0.0793779	0.75181	0.619035	0.29207	0.145967	0.540931	0.663151	0.0812656	0.561624	0.0473124	0.809724	0.645137	0.209555	0.948484	0.999717	0.644875	0.651653	0.958967	0.857303	0.487502	0.999847	0.457819	0.968879	0.946577	0	0	0	0	0	0	0	0	0	0	0
104479	Ccdc117	coiled-coil domain containing 117	1.13443	1.03951	1.03809	-1.02399	1.03713	-1.02641	1.42582	1.10723	1.27683	1.29566	1.30309	1.115	0.0388918	0.555181	0.636661	0.692482	0.543464	0.663689	3.11066e-05	0.226125	0.0237206	0.00100334	0.000793016	0.168976	0.127143	0.874003	0.999717	0.904757	0.926346	0.9837	0.00186059	0.678484	0.984473	0.078265	0.0660526	0.657472	0	0	0	0	0	0	0	0	0	0	0
104522	AU040972	expressed sequence AU040972	1.07334	1.19561	-1.03062	-1.03919	-1.03205	1.06743	-1.06627	-1.09022	-1.20839	-1.01699	1.04351	-1.0975	0.245638	0.00902006	0.706242	0.526586	0.60305	0.284005	0.449326	0.339851	0.100373	0.834612	0.598121	0.27405	0.440737	0.177724	0.999717	0.822467	0.9475	0.858346	0.720651	0.773089	0.999847	0.991995	0.910651	0.76795	0	0	0	0	0	0	0	0	0	0	0
104570	Smek2	SMEK homolog 2, suppressor of mek1 (Dictyostelium)	-1.03283	-1.08161	1.01433	1.00536	-1.00675	-1.06332	1.06142	1.03439	-1.03245	1.01068	1.00513	1.0818	0.377009	0.053105	0.767366	0.883302	0.853512	0.0960507	0.21496	0.507056	0.619239	0.815492	0.910551	0.103695	0.573631	0.36692	0.999717	0.974021	0.992568	0.653738	0.501663	0.86205	0.999847	0.991472	0.985234	0.540612	0	0	0	0	0	0	0	0	0	0	0
104582	Rprml	reprimo-like	-1.10334	1.22329	-1.0311	-1.00586	-1.0456	-1.02705	1.0063	-1.15272	-1.07496	-1.09651	-1.01063	-1.03739	0.146985	0.00793797	0.729913	0.930641	0.507568	0.691347	0.926228	0.053347	0.42967	0.158446	0.870294	0.58898	0.317291	0.167913	0.999717	0.983068	0.917223	0.988382	0.971658	0.424014	0.999847	0.688794	0.97776	0.931372	0	0	0	0	0	0	0	0	0	0	0
104601	Mycbpap	MYCBP associated protein	-1.08855	-1.00184	1.33333	1.1335	-1.10094	-1.1126	-1.03739	-1.07231	-1.17999	1.0062	-1.07275	1.03725	0.14743	0.976901	0.000390822	0.0342908	0.101497	0.0699823	0.635506	0.398554	0.115864	0.933247	0.343372	0.636777	0.318069	0.995954	0.103337	0.239221	0.573939	0.603535	0.840049	0.809481	0.999847	0.997766	0.776898	0.944805	0	0	0	0	0	0	0	0	0	0	0
104625	Cnot6	CCR4-NOT transcription complex, subunit 6	1.05524	-1.0559	1.0114	-1.0447	-1.04516	1.02296	-1.11259	1.08398	1.01879	1.07503	-1.13371	-1.14047	0.396188	0.432737	0.891886	0.489691	0.48539	0.719511	0.123497	0.271989	0.839943	0.270999	0.0589615	0.0591573	0.591729	0.809006	0.999717	0.801482	0.909061	0.9931	0.384997	0.715559	0.999847	0.808426	0.423758	0.431474	0	0	0	0	0	0	0	0	0	0	0
104662	Tsr1	TSR1 20S rRNA accumulation	1.01959	-1.12949	-1.0426	1.01669	-1.00125	-1.06672	1.07496	-1.13824	-1.03859	1.12765	1.15129	1.03135	0.804625	0.159722	0.687137	0.832858	0.98724	0.411557	0.448775	0.204983	0.767456	0.189303	0.124838	0.745764	0.890549	0.557731	0.999717	0.959329	0.999931	0.915984	0.720526	0.657373	0.999847	0.72636	0.564179	0.975791	0	0	0	0	0	0	0	0	0	0	0
104681	Slc16a6	solute carrier family 16 (monocarboxylic acid transporters), member 6	-1.13496	1.31276	1.40465	1.38436	1.14668	-1.0427	-1.14776	2.0782	1.04322	-1.05467	-1.28726	-1.07654	0.253129	0.0272398	0.0224318	0.00442566	0.217097	0.704371	0.598487	0.0108243	0.9042	0.830993	0.313506	0.777907	0.448989	0.277953	0.560274	0.0839481	0.750141	0.989634	0.818218	0.235725	0.999847	0.991499	0.757802	0.979303	0	0	0	0	0	0	0	0	0	0	0
104709	Pik3r6	phosphoinositide-3-kinase, regulatory subunit 6	-1.08362	-1.02806	1.04787	-1.12356	-1.07424	-1.01088	-1.12053	-1.09488	1.03223	-1.11646	-1.02094	-1.14227	0.218806	0.696923	0.585416	0.0765799	0.272145	0.867477	0.0595013	0.155932	0.691534	0.0559738	0.714728	0.0285336	0.410955	0.930082	0.999717	0.357716	0.79599	0.999281	0.256517	0.598939	0.999847	0.484641	0.945745	0.319831	0	0	0	0	0	0	0	0	0	0	0
104718	Ttc7b	tetratricopeptide repeat domain 7B	1.08097	1.02532	1.03728	1.01525	-1.02843	-1.0075	1.05615	1.09358	1.0794	-1.05814	1.11492	1.14218	0.128914	0.652848	0.585254	0.76563	0.581187	0.882965	0.435574	0.232575	0.41766	0.398155	0.106881	0.0612258	0.290741	0.914795	0.999717	0.934402	0.942029	0.999281	0.71005	0.683508	0.999847	0.887382	0.534478	0.44046	0	0	0	0	0	0	0	0	0	0	0
104721	Ddx1	DEAD (Asp-Glu-Ala-Asp) box polypeptide 1	1.03856	-1.02747	1.05417	1.04554	1.06608	1.07515	-1.08238	-1.13032	-1.07895	1.01192	1.0038	-1.04722	0.348048	0.538368	0.321807	0.270185	0.115186	0.0753256	0.152128	0.0395081	0.304537	0.820549	0.942094	0.400978	0.547023	0.865076	0.999717	0.623927	0.600137	0.615401	0.425529	0.383038	0.999847	0.991472	0.990553	0.858175	0	0	0	0	0	0	0	0	0	0	0
104725	Sptssa	serine palmitoyltransferase, small subunit A	1.20217	-1.22071	-1.10343	1.27202	1.00854	1.01042	1.20762	1.29057	-1.21888	-1.24947	-1.16814	1.07755	0.0035329	0.00386795	0.222452	0.00020034	0.888639	0.864483	0.124065	0.052491	0.22829	0.0584354	0.182963	0.538865	0.0241639	0.12169	0.967913	0.0138175	0.997552	0.999281	0.385809	0.423548	0.999847	0.489065	0.637684	0.915269	0	0	0	0	0	0	0	0	0	0	0
104732	4930427A07Rik	RIKEN cDNA 4930427A07 gene	-1.00724	-1.08498	-1.06284	1.08304	1.00013	1.19628	-1.10862	-1.11331	1.11712	1.09346	-1.09268	-1.18352	0.92963	0.363153	0.572173	0.330557	0.998727	0.0315681	0.206156	0.216616	0.311427	0.250248	0.254025	0.0412241	0.961791	0.76118	0.999717	0.681414	0.999931	0.451088	0.493372	0.667187	0.999847	0.791614	0.709985	0.374451	0	0	0	0	0	0	0	0	0	0	0
104759	Pld4	phospholipase D family, member 4	-1.47759	1.01587	1.31458	1.02962	1.04736	-1.02207	-1.08094	1.22461	1.14529	1.45326	-1.04327	1.13056	0.00111777	0.899656	0.0734528	0.798161	0.685281	0.848314	0.555079	0.152527	0.444898	0.0041842	0.736094	0.353262	0.0107365	0.983981	0.771116	0.946347	0.967283	0.999281	0.793662	0.593625	0.999847	0.165134	0.952807	0.83067	0	0	0	0	0	0	0	0	0	0	0
104771	Jkamp	JNK1/MAPK8-associated membrane protein	1.00227	1.0009	-1.03714	-1.06852	-1.05797	-1.02987	-1.03528	-1.08521	1.03875	-1.07799	1.01319	-1.00691	0.952716	0.982818	0.470319	0.0867061	0.143785	0.441939	0.480499	0.121653	0.56491	0.112592	0.779422	0.888254	0.974323	0.99662	0.999717	0.378891	0.649338	0.927459	0.74421	0.554349	0.999847	0.621913	0.963497	0.992132	0	0	0	0	0	0	0	0	0	0	0
104776	Aldh6a1	aldehyde dehydrogenase family 6, subfamily A1	2.08865	-1.02976	-1.07277	1.03101	1.05564	-1.02191	2.32872	-1.25549	-1.20143	-1.12645	-1.23014	-1.04159	1.37693e-07	0.827234	0.664791	0.803512	0.659318	0.85981	1.81873e-07	0.137071	0.339226	0.381661	0.130757	0.77448	2.18181e-05	0.971611	0.999717	0.947799	0.960563	0.999281	5.62046e-05	0.576253	0.999847	0.878458	0.575162	0.978673	1	0	0	0	0	0	1	0	0	0	0
104799	Vipas39	VPS33B interacting protein, apical-basolateral polarity regulator, spe-39 homolog	1.02041	1.0306	1.02175	1.01854	-1.04526	-1.03472	1.05501	1.16506	-1.03887	1.07386	-1.02247	1.06537	0.592539	0.46625	0.66574	0.626401	0.243211	0.367071	0.243557	0.0025975	0.535146	0.105816	0.610158	0.168943	0.751363	0.823524	0.999717	0.876558	0.7775	0.901134	0.532617	0.120492	0.999847	0.607493	0.914145	0.657472	0	0	0	0	0	0	0	0	0	0	0
104806	Fancm	Fanconi anemia, complementation group M	-1.02235	1.04345	1.00665	-1.09891	-1.07948	1.1216	-1.04449	-1.06824	1.00109	-1.03772	1.00082	-1.12456	0.611574	0.37316	0.908067	0.0335677	0.0827019	0.0104183	0.422399	0.25491	0.988005	0.474176	0.987304	0.0335777	0.765048	0.768517	0.999717	0.236465	0.532524	0.290479	0.699943	0.700759	0.999847	0.913335	0.997919	0.344765	0	0	0	0	0	0	0	0	0	0	0
104816	Aspg	asparaginase homolog (S. cerevisiae)	-1.03862	1.33645	1.50601	1.09878	1.53979	-1.15364	-1.05634	-1.7838	-1.31855	-1.15578	2.31816	1.08434	0.85863	0.21605	0.148498	0.658134	0.0462443	0.502478	0.85425	0.0728548	0.491673	0.6114	0.00444834	0.786134	0.923419	0.632691	0.895388	0.891103	0.425739	0.951568	0.946323	0.470336	0.999847	0.955114	0.145263	0.982326	0	0	0	0	0	0	0	0	0	0	0
104831	Ptpn23	protein tyrosine phosphatase, non-receptor type 23	-1.04332	1.06364	1.1595	1.04173	1.10688	1.02056	-1.19123	-1.0246	-1.01188	-1.11157	-1.06856	-1.04091	0.473698	0.34182	0.0616387	0.489668	0.0896417	0.730545	0.0013264	0.660839	0.865717	0.0364727	0.184399	0.441405	0.660283	0.745975	0.751566	0.801482	0.547107	0.994207	0.0265563	0.927718	0.999847	0.421323	0.639375	0.874765	0	0	0	0	0	0	0	0	0	0	0
104836	Cbll1	Casitas B-lineage lymphoma-like 1	-1.1672	-1.12234	-1.0874	-1.03051	-1.01683	1.01475	-1.14149	-1.01067	-1.02604	1.05875	1.08932	1.05372	0.00131497	0.024762	0.170273	0.513428	0.71636	0.749818	0.0265102	0.8644	0.743156	0.307013	0.12804	0.371154	0.0120694	0.265891	0.920443	0.814651	0.97202	0.997369	0.161658	0.985458	0.999847	0.837263	0.569755	0.842119	0	0	0	0	0	0	0	0	0	0	0
104859	Tecpr2	tectonin beta-propeller repeat containing 2	1.01368	-1.00054	1.00422	-1.01211	-1.0339	-1.00057	-1.02299	1.17076	1.16044	1.06347	1.02437	1.02835	0.813962	0.993215	0.955936	0.834797	0.564115	0.992087	0.722741	0.0239942	0.0882006	0.315922	0.693598	0.662662	0.896427	0.997937	0.999717	0.959561	0.936833	0.999281	0.88658	0.315376	0.999847	0.842832	0.939824	0.951945	0	0	0	0	0	0	0	0	0	0	0
104871	Spata7	spermatogenesis associated 7	-1.04805	-1.02377	-1.01949	-1.12536	1.09327	-1.00542	-1.07994	-1.23759	-1.13486	-1.27582	-1.10084	-1.29685	0.464856	0.737657	0.819418	0.0692951	0.167527	0.932783	0.227313	0.00245191	0.141082	0.000160969	0.115602	0.000126438	0.652732	0.943271	0.999717	0.340203	0.685446	0.999281	0.51611	0.116978	0.999847	0.0285701	0.54761	0.013519	0	0	0	0	0	0	0	0	0	0	0
104884	Tdp1	tyrosyl-DNA phosphodiesterase 1	-1.26404	1.00135	1.00274	-1.00791	-1.05872	1.15274	-1.26223	1.0511	-1.02368	1.08205	-1.06697	-1.15819	0.0010363	0.985484	0.975656	0.907763	0.402784	0.0402627	0.00720312	0.577255	0.835499	0.326025	0.418791	0.083871	0.0101152	0.997136	0.999717	0.978221	0.871014	0.492205	0.0751517	0.894559	0.999847	0.847972	0.825072	0.49373	0	0	0	0	0	0	0	0	0	0	0
104885	Tmem179	transmembrane protein 179	-1.04949	1.10118	-1.08231	-1.01022	-1.05747	1.00275	-1.05768	-1.22441	-1.16308	-1.09799	1.12089	-1.0477	0.574619	0.307813	0.486554	0.905844	0.51636	0.974488	0.401567	0.00591173	0.0960774	0.14533	0.0768338	0.485382	0.738143	0.718367	0.999717	0.977636	0.918355	0.999281	0.682527	0.17754	0.999847	0.672164	0.471175	0.896348	0	0	0	0	0	0	0	0	0	0	0
104886	Rab15	RAB15, member RAS oncogene family	-1.28205	1.02178	1.08189	1.08842	-1.04332	-1.05238	-1.20347	-1.14928	1.20582	1.07839	1.01054	-1.26554	0.103132	0.896012	0.692375	0.574296	0.778342	0.73479	0.277952	0.443058	0.413903	0.641624	0.948387	0.169152	0.249081	0.983489	0.999717	0.850861	0.98305	0.994615	0.570433	0.829324	0.999847	0.964855	0.991388	0.657591	0	0	0	0	0	0	0	0	0	0	0
104910	Slc25a47	solute carrier family 25, member 47	2.58098	1.37878	-1.00124	1.05492	1.18831	1.00388	1.14908	-1.16415	-1.03359	-1.08626	-1.11981	-1.15198	0.000131099	0.20872	0.996755	0.817616	0.45774	0.986666	0.215128	0.203385	0.8254	0.437157	0.289102	0.207058	0.00261176	0.626283	0.999717	0.951911	0.895993	0.999281	0.501976	0.656243	0.999847	0.897861	0.737163	0.7037	1	0	0	0	0	0	0	0	0	0	0
104923	Adi1	acireductone dioxygenase 1	1.42398	1.20836	1.08556	1.00503	1.07872	1.08756	1.57541	-1.08322	1.12502	1.02639	-1.01554	1.07141	1.35902e-05	0.0232296	0.404755	0.946234	0.310834	0.262063	7.10185e-06	0.415968	0.342879	0.766584	0.860506	0.454356	0.000533027	0.258811	0.999717	0.987132	0.821327	0.844442	0.000660263	0.819013	0.999847	0.988472	0.975738	0.881112	0	0	0	0	0	0	1	0	0	0	0
104943	Fam110c	family with sequence similarity 110, member C	1.31703	1.03185	-1.14167	-1.15031	-1.0338	-1.20534	1.34222	-1.05501	-1.02752	-1.10404	-1.11033	-1.30295	0.0165941	0.79821	0.371789	0.214349	0.766666	0.0994974	0.0645738	0.748598	0.897535	0.508907	0.485007	0.09558	0.0709606	0.963865	0.999717	0.566173	0.982636	0.661687	0.268956	0.954568	0.999847	0.925197	0.86142	0.519114	0	0	0	0	0	0	0	0	0	0	0
105000	Dnal1	dynein, axonemal, light chain 1	1.00384	1.04154	-1.01452	-1.11603	-1.06413	-1.06441	-1.02316	-1.12808	-1.02818	-1.02853	1.01128	1.06597	0.933998	0.422981	0.813415	0.0206033	0.182674	0.180883	0.683852	0.0480603	0.713237	0.600204	0.834337	0.258372	0.96361	0.802552	0.999717	0.188179	0.710302	0.7824	0.868458	0.411213	0.999847	0.95132	0.972831	0.755652	0	0	0	0	0	0	0	0	0	0	0
105005	Fam84a	family with sequence similarity 84, member A	-1.92234	-1.0356	-1.0973	1.25753	-1.04645	-1.03302	1.02306	1.37635	1.09442	-2.79634	-1.84409	1.21468	0.000606694	0.859554	0.697082	0.20777	0.80156	0.857279	0.944466	0.361493	0.837629	0.00166464	0.054036	0.553008	0.00707778	0.97807	0.999717	0.557793	0.986815	0.999281	0.979617	0.78653	0.999847	0.0971051	0.411022	0.918456	-1	0	0	0	0	0	0	0	0	-1	0
105014	Rdh14	retinol dehydrogenase 14 (all-trans and 9-cis)	1.05612	1.07548	1.02014	1.02009	1.06603	1.08557	1.21363	-1.00542	-1.03352	-1.02832	-1.01448	1.1716	0.345232	0.251375	0.793194	0.730102	0.269701	0.157897	0.00538919	0.939708	0.715077	0.662948	0.822416	0.0213027	0.543763	0.671031	0.999717	0.919461	0.7942	0.753075	0.063485	0.994182	0.999847	0.968502	0.970564	0.274965	0	0	0	0	0	0	0	0	0	0	0
105083	Pelo	pelota homolog (Drosophila)	-1.11521	-1.094	1.00669	-1.02407	-1.10097	-1.11359	-1.27996	1.08992	1.0977	-1.00296	1.0917	1.15905	0.0649192	0.161926	0.930782	0.682848	0.102311	0.0684644	0.00203105	0.293294	0.366778	0.967664	0.232394	0.0577753	0.181266	0.559241	0.999717	0.901879	0.574322	0.597747	0.0344047	0.73515	0.999847	0.998587	0.693185	0.430133	0	0	0	0	0	0	0	0	0	0	0
105148	Iars	isoleucine-tRNA synthetase	1.30865	-1.10939	1.0067	-1.011	1.06206	1.13829	1.19718	-1.01809	-1.04202	1.16725	1.01876	1.01912	0.00096903	0.224504	0.947961	0.88787	0.438799	0.0990402	0.0268445	0.832354	0.700354	0.0452515	0.806372	0.811695	0.00967809	0.641963	0.999717	0.974083	0.887317	0.661522	0.162808	0.978396	0.999847	0.452395	0.968797	0.984493	0	0	0	0	0	0	0	0	0	0	0
105171	Arrdc3	arrestin domain containing 3	1.05437	-1.07758	1.06353	1.17128	-1.33025	-1.08107	-1.00995	-1.17628	-1.49577	-1.16062	1.02654	1.01421	0.560987	0.453905	0.608177	0.0861986	0.00260161	0.392804	0.940092	0.250207	0.0263371	0.238867	0.834933	0.914718	0.728239	0.81793	0.999717	0.378495	0.107645	0.91069	0.977752	0.696299	0.999847	0.779383	0.972831	0.994869	0	0	0	0	0	0	0	0	0	0	0
105193	Nhlrc1	NHL repeat containing 1	-1.05649	-1.29698	-1.03837	-1.04359	-1.2208	-1.13862	-1.06188	-1.01421	1.01275	1.10358	-1.12695	1.07946	0.518522	0.00683784	0.737154	0.615917	0.0218538	0.130446	0.5181	0.886423	0.919074	0.26795	0.180305	0.411092	0.695923	0.157429	0.999717	0.871605	0.298455	0.720622	0.770684	0.988211	0.999847	0.806715	0.63526	0.862065	0	0	0	0	0	0	0	0	0	0	0
105203	BC016423	cDNA sequence BC016423	1.00632	-1.2231	-1.07491	1.04537	1.04256	-1.09669	1.4552	1.14065	1.16124	1.17043	1.06824	1.47202	0.948197	0.0619633	0.573242	0.64772	0.667746	0.343422	0.00189799	0.287238	0.337767	0.156902	0.54963	0.00140998	0.971945	0.387232	0.999717	0.886783	0.96236	0.890326	0.0329656	0.728508	0.999847	0.686566	0.88866	0.0619455	0	0	0	0	0	0	0	0	0	0	0
105239	Rnf44	ring finger protein 44	-1.00368	1.01248	-1.01672	1.00278	1.05791	1.01916	1.09434	1.01187	1.13552	-1.05902	1.11576	1.02795	0.929632	0.785233	0.762507	0.946808	0.179026	0.648154	0.0707002	0.821751	0.0585435	0.224337	0.0225404	0.575233	0.961791	0.960715	0.999717	0.987398	0.706373	0.982843	0.282478	0.975585	0.999847	0.766224	0.293272	0.927658	0	0	0	0	0	0	0	0	0	0	0
105245	Txndc5	thioredoxin domain containing 5	1.14445	1.17783	1.12644	1.28179	1.24463	-1.02313	1.01954	-1.02699	1.37498	1.12872	1.18747	-1.02364	0.363234	0.314047	0.542425	0.097244	0.142682	0.877108	0.906673	0.879611	0.155204	0.443026	0.277685	0.887409	0.561554	0.724439	0.999717	0.401038	0.646491	0.999281	0.966781	0.987138	0.999847	0.900172	0.729844	0.992118	0	0	0	0	0	0	0	0	0	0	0
105246	Brd9	bromodomain containing 9	-1.13191	1.02402	1.14884	-1.04601	-1.02401	1.03066	-1.0311	-1.08575	-1.00024	-1.02272	1.00928	-1.00636	0.00203355	0.573363	0.00809258	0.244911	0.537885	0.433426	0.65925	0.268633	0.997956	0.734538	0.889088	0.927256	0.016431	0.882125	0.415981	0.600382	0.924432	0.923836	0.855392	0.712386	0.999847	0.983384	0.98182	0.995874	0	0	0	0	0	0	0	0	0	0	0
105278	Cdk20	cyclin-dependent kinase 20	-1.12951	1.07801	1.14332	-1.18864	-1.06242	-1.10696	-1.0594	1.05741	-1.04526	-1.02974	-1.0519	-1.09171	0.0543355	0.272776	0.107078	0.00721619	0.332689	0.106612	0.394305	0.439058	0.626328	0.649394	0.433452	0.197174	0.160303	0.688337	0.849684	0.109305	0.836931	0.680031	0.676787	0.82807	0.999847	0.96595	0.833767	0.690657	0	0	0	0	0	0	0	0	0	0	0
105298	Epdr1	ependymin related protein 1 (zebrafish)	-1.52	1.11164	-1.09065	-1.028	-1.25933	-1.11179	-1.26337	-1.30693	1.00473	-1.10738	1.12038	1.03299	1.31304e-06	0.215918	0.398337	0.72205	0.00420265	0.175598	0.0594157	0.0433036	0.977034	0.382501	0.330837	0.790272	0.000100385	0.632426	0.999717	0.917753	0.136592	0.778444	0.256295	0.394831	0.999847	0.879013	0.76825	0.982592	-1	0	0	0	0	0	0	0	0	0	0
105348	Golm1	golgi membrane protein 1	3.17565	1.04434	-1.05696	-1.06093	1.0925	-1.04065	3.52719	-1.2129	1.14191	1.14464	1.21101	-1.00824	0.000300582	0.895259	0.889125	0.844262	0.768916	0.894701	0.00239842	0.649036	0.80411	0.721948	0.614233	0.98354	0.00441235	0.983489	0.999717	0.962842	0.982636	0.999281	0.0379582	0.924584	0.999847	0.982214	0.915411	0.998949	1	0	0	0	0	0	1	0	0	0	0
105349	Akr1c18	aldo-keto reductase family 1, member C18	-1.05606	1.07369	-1.16234	-1.19973	1.00478	1.01228	-1.00299	-1.34973	-1.0609	-1.15749	-1.0111	-1.06665	0.531994	0.45709	0.194188	0.0403115	0.956393	0.888625	0.979348	0.0172823	0.702895	0.186654	0.919959	0.575821	0.706122	0.820027	0.945798	0.258453	0.999648	0.999281	0.993316	0.280763	0.999847	0.722676	0.985824	0.92776	0	0	0	0	0	0	0	0	0	0	0
105351	AW209491	expressed sequence AW209491	-1.01998	-1.07087	1.08222	-1.03013	-1.02485	-1.04794	1.04744	-1.07241	-1.09096	1.07531	1.10335	1.04693	0.722371	0.263707	0.284578	0.594231	0.659433	0.401589	0.438398	0.27394	0.280416	0.205285	0.0881246	0.4432	0.839542	0.680901	0.997416	0.861697	0.960563	0.914446	0.711619	0.718105	0.999847	0.743491	0.498546	0.875019	0	0	0	0	0	0	0	0	0	0	0
105352	Dusp22	dual specificity phosphatase 22	-1.36894	1.05026	1.13523	-1.17547	-1.27935	-1.12656	1.21373	1.03596	1.0019	1.02966	-1.11243	1.01195	0.174526	0.845181	0.675482	0.481887	0.285277	0.603816	0.491812	0.906118	0.996002	0.913222	0.691415	0.966301	0.353917	0.975313	0.999717	0.796452	0.804966	0.974646	0.751366	0.990328	0.999847	0.995757	0.939647	0.997737	0	0	0	0	0	0	0	0	0	0	0
105355	Slc17a3	solute carrier family 17 (sodium phosphate), member 3	1.19299	-1.00522	-1.02642	-1.29743	-1.0284	1.18433	1.03691	-1.06205	-1.13672	-1.08143	-1.01504	-1.09708	0.0721469	0.960738	0.838161	0.00904716	0.772254	0.0843581	0.636204	0.461531	0.216468	0.286217	0.838011	0.229235	0.195817	0.993364	0.999717	0.122425	0.982636	0.629905	0.840306	0.838493	0.999847	0.822063	0.973182	0.728219	0	0	0	0	0	0	0	0	0	0	0
105372	Utp15	UTP15, U3 small nucleolar ribonucleoprotein, homolog (yeast)	-1.02348	-1.09146	1.03761	1.05084	1.06139	1.05643	-1.04759	1.01213	-1.05954	1.08495	-1.01078	1.07576	0.660629	0.133959	0.59684	0.349602	0.261991	0.300943	0.396259	0.835888	0.432478	0.121774	0.836933	0.184809	0.797978	0.519988	0.999717	0.697582	0.789219	0.868663	0.679018	0.979249	0.999847	0.63419	0.97298	0.674458	0	0	0	0	0	0	0	0	0	0	0
105377	Ankrd32	ankyrin repeat domain 32	-1.07654	-1.27218	-1.09621	-1.11676	-1.05531	1.00284	1.10244	-1.02032	1.09776	1.10332	-1.02396	1.18206	0.171157	0.00012072	0.196124	0.0425243	0.315871	0.957719	0.111008	0.754997	0.254429	0.0926058	0.681829	0.00747955	0.349436	0.0242743	0.946675	0.264652	0.824615	0.999281	0.36338	0.956338	0.999847	0.581419	0.938145	0.167551	0	0	0	0	0	0	0	0	0	0	0
105387	Akr1c14	aldo-keto reductase family 1, member C14	5.10733	1.04471	1.62918	1.39133	1.00079	1.08587	4.45164	-1.01309	-2.10711	-1.06501	-1.0178	-1.09466	4.73641e-06	0.901624	0.255439	0.309228	0.998062	0.798901	0.000813208	0.976979	0.193797	0.876017	0.965132	0.830771	0.000263043	0.984533	0.982923	0.661734	0.999931	0.999281	0.0192925	0.997633	0.999847	0.993891	0.992584	0.987999	1	0	0	0	0	0	1	0	0	0	0
105428	Fam149b	family with sequence similarity 149, member B	-1.05073	1.00918	1.15717	1.0125	-1.02359	-1.02341	-1.00478	-1.06124	1.00799	1.02675	1.04598	-1.01181	0.348805	0.873921	0.0391918	0.813403	0.657855	0.660361	0.936419	0.353127	0.921224	0.644121	0.432284	0.844526	0.547675	0.98027	0.655387	0.951064	0.960268	0.9837	0.976649	0.780718	0.999847	0.965285	0.833673	0.988947	0	0	0	0	0	0	0	0	0	0	0
105439	Slain1	SLAIN motif family, member 1	1.06835	1.05407	1.05139	-1.00939	-1.01902	1.00697	1.0283	1.05186	1.02176	1.11618	1.03186	1.06085	0.186143	0.334276	0.445334	0.850552	0.704338	0.888749	0.562478	0.32609	0.739483	0.0195415	0.495233	0.222638	0.369343	0.739937	0.999717	0.965062	0.968163	0.999281	0.799264	0.760655	0.999847	0.331275	0.866436	0.723744	0	0	0	0	0	0	0	0	0	0	0
105440	Kctd9	potassium channel tetramerisation domain containing 9	-1.01604	1.1389	1.16634	1.0911	1.15864	1.12924	-1.09017	1.01369	1.03364	-1.0969	-1.15188	1.04629	0.785075	0.0455064	0.049588	0.138978	0.0140721	0.0409521	0.229831	0.858232	0.730666	0.178278	0.0417936	0.527121	0.878635	0.343285	0.701263	0.468699	0.240295	0.49394	0.519014	0.985281	0.999847	0.714059	0.37093	0.91249	0	0	0	0	0	0	0	0	0	0	0
105445	Dock9	dedicator of cytokinesis 9	-1.11048	1.02797	1.10189	1.0106	-1.13795	-1.05543	1.06841	-1.15821	-1.07126	-1.01797	1.23112	1.1308	0.235409	0.774031	0.403719	0.904329	0.144727	0.539399	0.602246	0.279629	0.686748	0.882966	0.0899201	0.334465	0.429445	0.956229	0.999717	0.977203	0.649715	0.958967	0.821224	0.722292	0.999847	0.994027	0.500834	0.815658	0	0	0	0	0	0	0	0	0	0	0
105446	Gmpr2	guanosine monophosphate reductase 2	-1.01498	1.05227	1.0796	-1.00639	-1.0121	1.00973	1.0845	1.15603	-1.08536	-1.02795	-1.00655	1.08484	0.771996	0.366055	0.260789	0.901174	0.814641	0.850379	0.0795009	0.00408924	0.185315	0.527058	0.880647	0.0783969	0.870678	0.763913	0.987002	0.976688	0.989186	0.999281	0.301727	0.152688	0.999847	0.929722	0.979782	0.483597	0	0	0	0	0	0	0	0	0	0	0
105450	Mmrn2	multimerin 2	-1.10801	1.06616	1.09446	1.09412	-1.02964	-1.04304	-1.05737	1.11842	1.30165	1.10654	-1.02363	1.08838	0.0718483	0.299591	0.226304	0.113229	0.603382	0.454083	0.479256	0.185323	0.0153295	0.180933	0.755739	0.284183	0.195346	0.71093	0.968405	0.429233	0.9475	0.932578	0.743357	0.639051	0.892305	0.717428	0.957519	0.779465	0	0	0	0	0	0	0	0	0	0	0
105501	Abhd4	abhydrolase domain containing 4	-1.08971	1.14608	1.09398	1.08822	1.06092	-1.11965	-1.10255	-1.0951	-1.11205	-1.14283	-1.04539	-1.00014	0.0401817	0.00353816	0.101692	0.0433464	0.15374	0.00773058	0.0437544	0.0769165	0.100726	0.00455596	0.32947	0.997672	0.12995	0.117894	0.841753	0.26701	0.664032	0.252091	0.213407	0.47891	0.999847	0.173012	0.767508	0.999795	0	0	0	0	0	0	0	0	0	0	0
105504	Exoc5	exocyst complex component 5	1.17101	-1.1205	1.09337	1.00843	1.08918	1.16891	-1.12979	1.03004	1.00526	-1.03715	1.00947	1.01542	0.0116678	0.0915208	0.268697	0.890147	0.163772	0.0125968	0.0981582	0.703237	0.957299	0.600163	0.892196	0.833685	0.0559113	0.450847	0.992852	0.974786	0.681186	0.314221	0.339937	0.939425	0.999847	0.95132	0.982342	0.987999	0	0	0	0	0	0	0	0	0	0	0
105511	Fam170b	family with sequence similarity 170, member B	1.04233	1.1354	-1.03597	1.01736	-1.1059	1.0611	-1.05836	-1.00005	1.12617	-1.07732	1.06823	-1.04956	0.515004	0.0720822	0.673838	0.786691	0.117324	0.352696	0.353386	0.999381	0.150566	0.203023	0.258507	0.428185	0.692728	0.40978	0.999717	0.943008	0.602533	0.896556	0.641879	0.99969	0.999847	0.740927	0.713914	0.869201	0	0	0	0	0	0	0	0	0	0	0
105513	Chmp7	charged multivesicular body protein 7	-1.07632	-1.02476	1.08144	-1.04068	-1.03646	1.02649	-1.02795	1.0456	1.02972	-1.05445	1.00738	1.19502	0.162982	0.669232	0.25903	0.446614	0.494027	0.617211	0.596697	0.422526	0.675773	0.287929	0.882185	0.00112097	0.339042	0.92096	0.985517	0.774045	0.911629	0.976759	0.817403	0.821414	0.999847	0.823722	0.979782	0.0541659	0	0	0	0	0	0	0	0	0	0	0
105518	A630023A22Rik	RIKEN cDNA A630023A22 gene	1.0146	1.05398	-1.00429	1.03977	-1.16101	-1.03846	-1.24983	-1.0397	1.05315	-1.05613	1.00853	-1.0737	0.844068	0.515258	0.96491	0.597025	0.046578	0.608942	0.00212704	0.599279	0.579882	0.411317	0.898023	0.308282	0.915134	0.85189	0.999717	0.863034	0.426969	0.975254	0.0355151	0.90559	0.999847	0.888586	0.983321	0.798121	0	0	0	0	0	0	0	0	0	0	0
105522	Ankrd28	ankyrin repeat domain 28	1.05485	1.09201	1.18805	1.1248	1.19421	1.17931	-1.15319	1.06043	-1.02075	1.0096	-1.019	-1.02345	0.363791	0.17346	0.0291895	0.0485748	0.00356503	0.00649362	0.00856145	0.296623	0.771223	0.848669	0.707243	0.659129	0.561922	0.575744	0.613837	0.284331	0.126282	0.237957	0.0844909	0.73852	0.999847	0.992594	0.944095	0.951208	0	0	0	0	0	0	0	0	0	0	0
105559	Mbnl2	muscleblind-like 2	1.01486	-1.08004	-1.01227	1.11746	1.01432	-1.01867	1.06521	1.138	1.08111	-1.01772	1.07886	1.03416	0.75349	0.137922	0.844001	0.0209415	0.762005	0.693765	0.305215	0.0518426	0.3463	0.764005	0.197842	0.58429	0.8595	0.526278	0.999717	0.189466	0.98107	0.98917	0.5975	0.423548	0.999847	0.988472	0.659189	0.929623	0	0	0	0	0	0	0	0	0	0	0
105590	Zfp957	zinc finger protein 957	1.03714	1.05238	1.05675	-1.14201	-1.15516	1.07088	-1.03208	-1.04728	-1.07923	-1.02308	-1.03609	-1.14188	0.554758	0.450451	0.498391	0.034779	0.0223229	0.269239	0.710588	0.61059	0.505855	0.778565	0.662392	0.122813	0.722881	0.816307	0.999717	0.24061	0.30072	0.848946	0.881405	0.911994	0.999847	0.989203	0.93217	0.578651	0	0	0	0	0	0	0	0	0	0	0
105638	Dph3	diphthamine biosynthesis 3	1.02939	1.05228	1.01516	1.00606	1.01788	1.09601	-1.03062	1.05978	-1.01532	1.07337	-1.03409	1.12554	0.508624	0.289481	0.794414	0.890119	0.685565	0.0397392	0.550515	0.282594	0.822736	0.145159	0.487108	0.0221351	0.68823	0.702186	0.999717	0.974786	0.967283	0.48899	0.790146	0.724434	0.999847	0.672164	0.862286	0.281075	0	0	0	0	0	0	0	0	0	0	0
105653	Phyhip	phytanoyl-CoA hydroxylase interacting protein	-1.64359	1.02176	1.19587	-1.08669	-1.00906	1.05394	1.12349	1.09298	1.06266	-1.06063	-1.05513	-1.0559	0.0288138	0.929533	0.54298	0.708752	0.967643	0.813319	0.695784	0.779251	0.879318	0.83578	0.850104	0.854989	0.103652	0.987568	0.999717	0.912325	0.999648	0.999281	0.874343	0.965007	0.999847	0.992378	0.975738	0.989892	0	0	0	0	0	0	0	0	0	0	0
105663	Thtpa	thiamine triphosphatase	1.00781	1.05402	1.00597	-1.01843	1.05301	-1.05201	1.04553	-1.09295	1.05114	-1.05976	1.04957	-1.04314	0.862344	0.286491	0.91993	0.684195	0.252401	0.261118	0.295732	0.0529561	0.383028	0.154783	0.234352	0.32093	0.92512	0.700242	0.999717	0.902217	0.785092	0.844442	0.587371	0.423671	0.999847	0.682771	0.69529	0.80742	0	0	0	0	0	0	0	0	0	0	0
105670	Rcbtb2	regulator of chromosome condensation (RCC1) and BTB (POZ) domain containing protein 2	-1.12886	1.12608	1.21747	1.08433	1.05514	-1.04318	-1.18303	1.06846	1.03588	-1.05335	-1.1238	-1.03206	0.0991883	0.13907	0.0438344	0.267534	0.460949	0.561036	0.0948307	0.532235	0.791933	0.583852	0.221232	0.750818	0.243302	0.527193	0.672977	0.620819	0.897641	0.962626	0.332797	0.87427	0.999847	0.947895	0.682175	0.977288	0	0	0	0	0	0	0	0	0	0	0
105675	Ppif	peptidylprolyl isomerase F (cyclophilin F)	1.29977	-1.07356	-1.02365	-1.06454	1.16142	1.23099	-1.0205	-1.20041	-1.0755	1.10942	-1.24207	1.00886	0.014704	0.536007	0.865547	0.550523	0.156282	0.0508519	0.897437	0.278693	0.731151	0.490199	0.152719	0.955285	0.065211	0.863373	0.999717	0.837418	0.667789	0.532231	0.962496	0.721301	0.999847	0.917662	0.603702	0.997173	0	0	0	0	0	0	0	0	0	0	0
105689	Mycbp2	MYC binding protein 2	-1.2835	-1.14098	-1.03602	-1.04458	-1.0246	-1.02811	1.0916	1.03273	1.11647	1.12163	1.16499	1.18536	0.0248187	0.270296	0.80524	0.68846	0.823139	0.798724	0.574184	0.846129	0.599402	0.441079	0.306398	0.277532	0.0936125	0.686081	0.999717	0.904073	0.990199	0.999281	0.805486	0.981854	0.999847	0.899704	0.751894	0.772216	0	0	0	0	0	0	0	0	0	0	0
105722	Ano6	anoctamin 6	1.02376	-1.01295	1.14519	1.31622	-1.06624	-1.02804	-1.13434	-1.14429	-1.3302	-1.12413	-1.15953	-1.0103	0.788133	0.892968	0.242506	0.00254784	0.463849	0.751683	0.523763	0.522278	0.28492	0.534972	0.433039	0.958592	0.880373	0.983489	0.977649	0.061201	0.899102	0.99789	0.77494	0.86831	0.999847	0.931229	0.833673	0.997287	0	0	0	0	0	0	0	0	0	0	0
105727	Slc38a1	solute carrier family 38, member 1	-1.13071	1.07004	1.10717	1.00826	1.04511	1.00954	-1.39292	1.33367	1.09515	1.04943	1.27254	1.0847	0.0145754	0.209588	0.119043	0.866609	0.369076	0.846259	0.000196716	0.00194511	0.419079	0.544854	0.00359046	0.331645	0.0648127	0.626626	0.86992	0.969727	0.852181	0.999281	0.00721578	0.102533	0.999847	0.933542	0.136286	0.81508	0	0	0	0	0	0	0	0	0	0	0
105732	Fam83h	family with sequence similarity 83, member H	-1.06668	-1.1277	-1.05463	1.09408	1.15402	1.17937	-1.29816	1.1828	1.02458	-1.0204	1.07765	1.13337	0.358214	0.12074	0.565315	0.202234	0.0444688	0.0213831	0.000545464	0.0307005	0.80033	0.766801	0.274577	0.0835562	0.556815	0.498958	0.999717	0.551332	0.416508	0.388081	0.0145805	0.345146	0.999847	0.988472	0.727303	0.493126	0	0	0	0	0	0	0	0	0	0	0
105734	Tigd5	tigger transposable element derived 5	1.04775	1.12158	1.00482	-1.08052	-1.02027	1.03342	-1.08747	-1.06851	-1.04615	-1.05031	-1.01429	-1.04944	0.254253	0.0122648	0.928644	0.0609535	0.622178	0.420319	0.125595	0.253618	0.536308	0.344066	0.783589	0.37464	0.450136	0.198198	0.999717	0.317345	0.94979	0.91823	0.387809	0.699897	0.999847	0.859335	0.964033	0.844886	0	0	0	0	0	0	0	0	0	0	0
105782	Scrib	scribbled homolog (Drosophila)	-1.07165	-1.11674	1.02104	-1.00248	1.09912	1.11814	-1.02788	1.00204	1.11604	1.03837	1.1092	1.0452	0.226594	0.0801338	0.781446	0.965232	0.100529	0.0534487	0.672316	0.976536	0.212193	0.544152	0.0986478	0.497049	0.419977	0.429432	0.999717	0.992705	0.571976	0.543793	0.862258	0.997633	0.999847	0.933505	0.518744	0.90035	0	0	0	0	0	0	0	0	0	0	0
105785	Kdelr3	KDEL (Lys-Asp-Glu-Leu) endoplasmic reticulum protein retention receptor 3	1.35154	1.57582	1.3014	1.07483	1.08665	-1.0916	-1.11786	-1.24543	2.08105	-1.1126	1.01408	-1.48487	0.0294246	0.00318444	0.144233	0.594486	0.540002	0.518149	0.545566	0.265726	0.00436454	0.544033	0.93651	0.0353392	0.105215	0.112809	0.891299	0.861781	0.925674	0.955083	0.787307	0.710099	0.699998	0.933505	0.988575	0.350476	0	0	0	0	0	0	0	0	0	0	0
105787	Prkaa1	protein kinase, AMP-activated, alpha 1 catalytic subunit	1.12174	-1.04198	1.07057	1.21875	1.07131	-1.02137	-1.00435	-1.19092	1.00709	-1.10137	-1.18435	-1.036	0.169449	0.650698	0.533845	0.0199035	0.407502	0.798762	0.977464	0.288884	0.97277	0.511389	0.251795	0.818179	0.346785	0.914432	0.999717	0.184358	0.872403	0.999281	0.992563	0.730254	0.999847	0.925601	0.706978	0.985459	0	0	0	0	0	0	0	0	0	0	0
105827	Amigo2	adhesion molecule with Ig like domain 2	-1.01214	1.03333	1.04665	-1.04428	1.17451	-1.04633	-1.06738	-1.07913	1.0122	-1.02817	1.25261	1.20008	0.867801	0.679592	0.633898	0.55055	0.0298021	0.532691	0.350744	0.306789	0.896911	0.675889	0.00123802	0.0110029	0.927795	0.923744	0.999717	0.837418	0.346515	0.957953	0.639459	0.74563	0.999847	0.970938	0.0775824	0.201801	0	0	0	0	0	0	0	0	0	0	0
105833	Ccdc65	coiled-coil domain containing 65	-1.02792	1.09308	1.10499	-1.06419	-1.0342	1.01502	-1.00575	-1.10365	-1.07886	-1.06751	-1.02385	-1.00003	0.751603	0.35172	0.386005	0.475395	0.699186	0.863861	0.941617	0.239861	0.471832	0.38316	0.752281	0.999725	0.858413	0.753708	0.999717	0.792965	0.967698	0.999281	0.978139	0.689244	0.999847	0.879226	0.956306	0.999877	0	0	0	0	0	0	0	0	0	0	0
105835	Sgsm3	small G protein signaling modulator 3	1.38464	1.14174	1.18927	1.06108	1.17915	1.2437	1.15325	-1.22118	-1.00291	1.00974	1.25697	-1.07165	0.00447446	0.275022	0.236906	0.591555	0.139201	0.0520178	0.32538	0.197265	0.988077	0.943896	0.100941	0.632007	0.0284182	0.69031	0.974748	0.86048	0.641265	0.535246	0.615568	0.650888	0.999847	0.997766	0.522773	0.943153	0	0	0	0	0	0	0	0	0	0	0
105837	Mtbp	Mdm2, transformed 3T3 cell double minute p53 binding protein	-1.15385	-1.17204	1.17193	-1.10592	-1.01111	1.06086	-1.23399	1.00158	-1.16959	1.0953	-1.23248	-1.13031	0.0961394	0.0918649	0.160708	0.238818	0.89648	0.487627	0.022914	0.986906	0.200172	0.292728	0.017987	0.178216	0.238829	0.45189	0.909974	0.59344	0.997848	0.945081	0.149516	0.997693	0.999847	0.828482	0.263634	0.668838	0	0	0	0	0	0	0	0	0	0	0
105841	Dennd3	DENN/MADD domain containing 3	1.22495	-1.07141	1.00962	1.05507	-1.00154	1.03644	1.13638	1.26828	1.16911	1.04344	-1.06769	1.08832	0.0015504	0.305717	0.90567	0.382959	0.97995	0.55952	0.295827	0.0709678	0.341762	0.714306	0.573134	0.487654	0.0135601	0.716081	0.999717	0.726874	0.999931	0.962626	0.587371	0.465802	0.999847	0.980326	0.898536	0.897432	0	0	0	0	0	0	0	0	0	0	0
105844	Card10	caspase recruitment domain family, member 10	1.02731	-1.16139	-1.1449	-1.17326	-1.08915	-1.14845	1.0107	-1.10061	1.05994	1.01867	1.29553	1.08095	0.660625	0.0291359	0.0986118	0.0113693	0.167305	0.0272383	0.887717	0.235521	0.566314	0.797052	0.000649406	0.303983	0.797978	0.284229	0.834664	0.137869	0.684947	0.426885	0.959049	0.685772	0.999847	0.991386	0.0582764	0.793866	0	0	0	0	0	0	0	0	0	0	0
105847	Lmf2	lipase maturation factor 2	-1.16581	1.01463	1.01315	-1.01439	1.00894	1.08022	-1.1342	-1.00215	1.06438	1.00008	1.04103	1.03052	0.00164742	0.775838	0.831736	0.759134	0.848441	0.101755	0.069433	0.976409	0.498005	0.999081	0.537932	0.660086	0.0141006	0.956837	0.999717	0.93219	0.992034	0.667769	0.280377	0.997633	0.999847	0.999678	0.885165	0.951565	0	0	0	0	0	0	0	0	0	0	0
105853	Mal2	mal, T cell differentiation protein 2	1.27588	-1.1637	1.07265	1.10106	1.12431	1.09739	1.07983	-1.02996	1.09323	1.2405	1.0132	1.02644	0.0084905	0.126535	0.554185	0.28559	0.194814	0.302452	0.536576	0.823344	0.593702	0.0728185	0.911766	0.833412	0.0447117	0.508332	0.999717	0.639856	0.725411	0.868822	0.781648	0.976178	0.999847	0.530088	0.985559	0.987999	0	0	0	0	0	0	0	0	0	0	0
105855	Nckap1l	NCK associated protein 1 like	-1.17031	1.03543	1.11931	-1.07284	1.00361	-1.03235	1.02722	1.13684	1.20796	1.36015	-1.07565	1.14768	0.0926165	0.730623	0.356827	0.447539	0.968829	0.730341	0.824513	0.32229	0.24884	0.00982995	0.528524	0.258031	0.232811	0.941391	0.999717	0.774479	0.999648	0.994207	0.93361	0.75742	0.999847	0.246951	0.881492	0.755364	0	0	0	0	0	0	0	0	0	0	0
105859	Csdc2	cold shock domain containing C2, RNA binding	-1.01776	1.05512	-1.07111	1.1038	-1.02714	-1.01484	-1.26715	1.01309	1.01472	-1.03655	-1.03004	1.02594	0.725668	0.330421	0.301601	0.0528292	0.593821	0.768977	1.2665e-06	0.779972	0.803652	0.390598	0.478626	0.558367	0.841439	0.737472	0.999717	0.297221	0.946076	0.998811	0.000183633	0.965094	0.999847	0.884351	0.859327	0.920146	0	0	0	0	0	0	0	0	0	0	0
105866	Krt72	keratin 72	1.08918	1.10578	1.07363	-1.17863	1.10867	-1.07056	-1.38648	-1.01442	1.03414	1.12524	-1.07227	1.0165	0.583293	0.555331	0.729376	0.292965	0.507928	0.661332	0.0453067	0.933162	0.876216	0.441423	0.64836	0.918637	0.7443	0.874055	0.999717	0.645325	0.917223	0.9837	0.217773	0.994182	0.999847	0.899813	0.926327	0.995151	0	0	0	0	0	0	0	0	0	0	0
105892	9030619P08Rik	lymphocyte antigen 6 complex pseudogene	1.06268	-1.64153	-1.09978	-1.12235	-1.32916	-1.05967	1.17679	1.86579	-1.22843	-1.01122	1.54368	-1.05205	0.660646	0.00175155	0.602895	0.405599	0.0434846	0.675502	0.145584	2.07662e-06	0.171013	0.915917	0.000126424	0.647202	0.797978	0.0819258	0.999717	0.745064	0.411641	0.986012	0.417665	0.00107956	0.999847	0.995971	0.0217571	0.947575	0	-1	0	0	0	0	0	1	0	0	1
105988	Espl1	extra spindle pole bodies 1 (S. cerevisiae)	-1.48452	-1.27732	-1.09125	-1.05739	-1.00091	1.27822	-1.41841	-1.09752	1.0274	1.05087	-1.30576	-1.59246	0.00267554	0.0806913	0.600717	0.658814	0.99423	0.0558605	0.00216629	0.424718	0.853835	0.633831	0.0127508	7.47188e-05	0.0198798	0.430468	0.999717	0.891242	0.999931	0.552044	0.0357319	0.822189	0.999847	0.963404	0.23077	0.00946605	0	0	0	0	0	0	0	0	0	0	0
106014	Fam19a5	family with sequence similarity 19, member A5	-1.1684	1.04204	-1.10628	-1.12979	-1.06098	-1.05451	-1.37539	-1.02047	-1.02766	1.04257	1.12772	1.01381	0.0051316	0.484181	0.157558	0.0261761	0.272584	0.324725	1.22393e-05	0.775111	0.760649	0.512323	0.0624773	0.836741	0.0312271	0.832829	0.906555	0.211388	0.79599	0.880258	0.000918573	0.963628	0.999847	0.925943	0.434881	0.988015	0	0	0	0	0	0	0	0	0	0	0
106021	Topors	topoisomerase I binding, arginine/serine-rich	-1.06505	-1.05808	-1.03365	1.00826	1.05952	1.00593	-1.00465	-1.0142	1.02725	1.00897	1.08352	1.08073	0.208375	0.302075	0.614533	0.868619	0.247919	0.905378	0.934188	0.813725	0.721926	0.867628	0.138167	0.1704	0.39751	0.712746	0.999717	0.970185	0.780091	0.999281	0.975699	0.974959	0.999847	0.993405	0.584786	0.659721	0	0	0	0	0	0	0	0	0	0	0
106025	Sharpin	SHANK-associated RH domain interacting protein	1.12633	1.00572	1.02762	-1.05675	1.06125	-1.02945	-1.00716	1.05828	-1.04121	1.04838	-1.01627	1.01048	0.0226118	0.918509	0.685646	0.281293	0.246267	0.569545	0.907162	0.386795	0.624204	0.419906	0.782387	0.86473	0.0878174	0.987322	0.999717	0.63507	0.779185	0.965873	0.966854	0.802217	0.999847	0.893151	0.963807	0.990237	0	0	0	0	0	0	0	0	0	0	0
106039	Gga1	golgi associated, gamma adaptin ear containing, ARF binding protein 1	-1.08922	-1.0118	1.08349	-1.06489	1.02775	-1.00846	-1.13223	1.09437	1.10355	-1.02526	-1.04349	-1.05102	0.0721203	0.818989	0.197879	0.18295	0.559571	0.857344	0.0321992	0.139881	0.200207	0.645377	0.433102	0.382277	0.195817	0.96937	0.947632	0.526143	0.933847	0.999281	0.180325	0.580972	0.999847	0.965783	0.833673	0.848243	0	0	0	0	0	0	0	0	0	0	0
106042	Prickle1	prickle homolog 1 (Drosophila)	-1.25488	1.01613	1.09472	1.03504	-1.09067	-1.19432	-1.07343	-1.17599	-1.08849	-1.03773	1.14673	-1.01388	0.00289396	0.841749	0.35075	0.638336	0.238615	0.018018	0.487852	0.139427	0.536924	0.703467	0.162847	0.892439	0.0209952	0.974242	0.999717	0.882745	0.774834	0.363243	0.749385	0.580587	0.999847	0.977102	0.613675	0.992132	0	0	0	0	0	0	0	0	0	0	0
106052	Fbxo4	F-box protein 4	1.04541	-1.0885	-1.09941	1.0043	-1.10362	1.07022	-1.14997	1.21148	1.09175	-1.11532	-1.11404	1.10195	0.566386	0.318679	0.355043	0.955719	0.205659	0.381895	0.149994	0.065253	0.498164	0.237108	0.241984	0.314864	0.732973	0.727632	0.999717	0.989759	0.739952	0.905906	0.422628	0.454358	0.999847	0.778618	0.701433	0.804047	0	0	0	0	0	0	0	0	0	0	0
106064	AW549877	expressed sequence AW549877	-1.05648	-1.13615	-1.11628	-1.08081	-1.1622	-1.06654	1.2999	1.15303	1.09798	-1.09724	1.01442	1.05474	0.414619	0.086556	0.217653	0.249957	0.0284906	0.33935	0.00148573	0.0938465	0.379114	0.219877	0.848863	0.49941	0.6081	0.439818	0.964833	0.604756	0.339414	0.886994	0.0285968	0.50636	0.999847	0.761223	0.975738	0.901339	0	0	0	0	0	0	0	0	0	0	0
106068	Slc45a4	solute carrier family 45, member 4	-1.13604	1.05115	1.00414	1.07892	1.11022	1.13651	-1.2037	-1.34524	1.10529	-1.04708	1.09091	1.16249	0.01177	0.356088	0.949241	0.126531	0.0371672	0.0115114	0.032475	0.00173472	0.382185	0.570515	0.285069	0.0802937	0.0561866	0.756209	0.999717	0.450534	0.382621	0.302571	0.181263	0.0965044	0.999847	0.943367	0.733772	0.487842	0	0	0	0	0	0	0	0	0	0	0
106073	Mfsd5	major facilitator superfamily domain containing 5	-1.21298	1.04105	1.11366	-1.04033	1.07257	1.05268	-1.21863	-1.0712	-1.0656	-1.16592	-1.03361	1.03205	0.00201671	0.539908	0.176605	0.509771	0.244764	0.392629	0.0156189	0.418718	0.553437	0.0471318	0.663538	0.692065	0.0163563	0.866277	0.9271	0.811691	0.778019	0.91069	0.121127	0.820322	0.999847	0.457245	0.93217	0.960869	0	0	0	0	0	0	0	0	0	0	0
106143	Cggbp1	CGG triplet repeat binding protein 1	1.14284	-1.00939	-1.00507	1.07546	1.01586	1.0265	1.04128	-1.08087	-1.07574	-1.00684	-1.02929	-1.00666	0.0125432	0.869551	0.94128	0.165375	0.762248	0.615245	0.582986	0.323426	0.461824	0.922677	0.681071	0.928119	0.058596	0.98027	0.999717	0.503347	0.981215	0.976455	0.811125	0.758686	0.999847	0.99651	0.937874	0.995874	0	0	0	0	0	0	0	0	0	0	0
106200	Txndc11	thioredoxin domain containing 11	1.37632	1.23353	1.2326	1.12856	1.10769	1.17063	1.04741	-1.06106	1.00195	1.12055	-1.10451	-1.0055	0.000336142	0.0255868	0.0632075	0.153531	0.226284	0.0646795	0.489631	0.40722	0.982732	0.078761	0.123462	0.934713	0.00474474	0.269862	0.751566	0.486806	0.761578	0.58561	0.750399	0.81496	0.999847	0.546183	0.561344	0.996067	0	0	0	0	0	0	0	0	0	0	0
106205	Zc3h7a	zinc finger CCCH type containing 7 A	-1.08994	-1.2116	-1.00289	-1.19017	-1.24287	-1.17662	1.07707	1.03593	1.06212	-1.02347	1.04539	-1.04639	0.307776	0.0406481	0.979221	0.0420563	0.0119498	0.0569572	0.475876	0.749932	0.666519	0.815025	0.654545	0.662762	0.506326	0.330563	0.999717	0.263211	0.224371	0.555231	0.740376	0.954875	0.999847	0.991472	0.929069	0.951945	0	0	0	0	0	0	0	0	0	0	0
106248	Qtrtd1	queuine tRNA-ribosyltransferase domain containing 1	1.008	-1.17145	-1.04392	1.0086	1.04756	-1.01513	1.30499	1.0403	1.04767	1.15942	1.14542	1.14907	0.91549	0.0580765	0.664615	0.909205	0.536555	0.841456	0.0003063	0.593328	0.618042	0.0287833	0.0440423	0.0490933	0.954663	0.377208	0.999717	0.978616	0.923887	0.999281	0.0094821	0.902717	0.999847	0.388402	0.379174	0.401155	0	0	0	0	0	0	0	0	0	0	0
106264	0610012G03Rik	RIKEN cDNA 0610012G03 gene	1.09909	-1.09858	-1.00241	-1.1224	1.01813	1.10486	1.15019	1.09427	-1.09131	1.04268	1.03366	1.2064	0.0403136	0.0614687	0.967882	0.0130113	0.69127	0.030814	0.0184377	0.147843	0.264299	0.450128	0.549336	0.00193331	0.130292	0.386401	0.999717	0.146899	0.967283	0.448011	0.132176	0.585955	0.999847	0.903612	0.88866	0.0765003	0	0	0	0	0	0	0	0	0	0	0
106298	Rrn3	RRN3 RNA polymerase I transcription factor homolog (yeast)	-1.00198	-1.04845	1.1157	1.02693	1.17585	1.09292	-1.0791	1.10401	-1.28036	1.08254	-1.04266	1.17924	0.975124	0.495599	0.193409	0.674868	0.0128383	0.164062	0.407407	0.312955	0.0488307	0.365956	0.633011	0.0761038	0.986388	0.840757	0.945793	0.897695	0.232401	0.764522	0.687571	0.749645	0.999847	0.872552	0.921165	0.478857	0	0	0	0	0	0	0	0	0	0	0
106326	Osbpl11	oxysterol binding protein-like 11	-1.07229	-1.16247	-1.01042	1.02158	1.0514	1.00502	1.0063	1.12569	-1.00929	1.07187	-1.02042	1.20404	0.389633	0.0930981	0.922611	0.791822	0.536085	0.950626	0.942841	0.207991	0.937436	0.407828	0.808942	0.0377683	0.585539	0.453726	0.999717	0.944438	0.923887	0.999281	0.978877	0.65865	0.999847	0.887456	0.968879	0.363382	0	0	0	0	0	0	0	0	0	0	0
106338	Nsun3	NOL1/NOP2/Sun domain family member 3	1.0482	1.48405	1.00407	1.02196	1.18198	1.09424	-1.27212	-1.21507	-1.03926	-1.09789	-1.18582	-1.33844	0.652301	0.00100901	0.976489	0.835189	0.1133	0.389876	0.0336083	0.103505	0.796389	0.379236	0.111451	0.0107886	0.79171	0.0642417	0.999717	0.959561	0.59853	0.910256	0.185029	0.52176	0.999847	0.877125	0.541311	0.199325	0	0	0	0	0	0	0	0	0	0	0
106344	Rfc4	replication factor C (activator 1) 4	-1.0561	-1.09069	1.02016	1.03267	1.11327	1.20312	-1.14527	1.00803	1.00825	1.27608	-1.27961	-1.19355	0.670363	0.536636	0.906065	0.80197	0.403814	0.152735	0.238874	0.947701	0.957448	0.0289458	0.0272518	0.126134	0.804888	0.863768	0.999717	0.947777	0.871014	0.75052	0.528903	0.994935	0.999847	0.388402	0.317143	0.585131	0	0	0	0	0	0	0	0	0	0	0
106347	Ildr1	immunoglobulin-like domain containing receptor 1	-1.14252	1.07572	1.23515	-1.08627	1.13193	-1.00959	-1.09589	-2.01324	-1.02314	1.00276	1.47613	-1.11252	0.285787	0.591779	0.200872	0.506002	0.320465	0.938747	0.796956	0.0690961	0.961879	0.993531	0.254118	0.76451	0.484057	0.890683	0.949868	0.81009	0.827622	0.999281	0.921318	0.460884	0.999847	0.999164	0.709985	0.977611	0	0	0	0	0	0	0	0	0	0	0
106389	Eaf2	ELL associated factor 2	-1.06173	-1.09164	1.04397	-1.21276	-1.40187	-1.13943	1.09776	1.78995	1.54476	1.55344	-1.37065	1.21944	0.674531	0.574624	0.819117	0.179442	0.0207091	0.361564	0.321488	2.75599e-07	0.00103047	7.43778e-06	0.000814534	0.0378682	0.807175	0.882227	0.999717	0.521688	0.290139	0.900181	0.612109	0.000244408	0.310707	0.00350412	0.0667387	0.363382	0	0	0	0	0	0	0	1	0	1	0
106393	Srl	sarcalumenin	1.64018	-1.04952	-1.1444	-1.1634	1.24554	1.05554	2.17515	-1.25398	1.04429	-1.0359	-1.07502	-1.05127	0.00240824	0.777689	0.514103	0.335001	0.163844	0.729685	0.000566	0.321231	0.879875	0.86233	0.722216	0.814598	0.0185527	0.957171	0.999717	0.68581	0.681274	0.994207	0.0149178	0.75668	0.999847	0.993405	0.948856	0.984755	1	0	0	0	0	0	1	0	0	0	0
106407	Slc51a	solute carrier family 51, alpha subunit	-1.6565	1.0144	1.06743	1.0405	2.76969	-1.20687	-1.06986	1.00317	-1.32995	-1.13768	2.77014	-1.02309	0.162953	0.970932	0.890338	0.911843	0.00604916	0.600457	0.79426	0.990845	0.414251	0.601903	0.000119376	0.929729	0.339042	0.995355	0.999717	0.979409	0.160399	0.972904	0.919752	0.998174	0.999847	0.951482	0.0214063	0.995874	0	0	0	0	0	0	0	0	0	0	1
106504	Stk38	serine/threonine kinase 38	-1.29117	-1.12485	-1.01117	-1.15118	-1.12484	-1.06306	1.01554	-1.03517	-1.05583	-1.00931	1.00211	1.05159	0.000613725	0.132357	0.905207	0.0503133	0.100203	0.388635	0.847946	0.686748	0.615786	0.903838	0.978074	0.532216	0.00713281	0.517468	0.999717	0.289888	0.571	0.910143	0.943373	0.934438	0.999847	0.994027	0.996044	0.914589	0	0	0	0	0	0	0	0	0	0	0
106512	Gpsm3	G-protein signalling modulator 3 (AGS3-like, C. elegans)	-1.07801	-1.02124	1.02048	-1.00851	-1.0015	-1.00261	-1.03368	1.13986	1.3484	1.24547	1.00693	1.13694	0.355207	0.812561	0.849477	0.916595	0.985228	0.97427	0.763317	0.26663	0.0472161	0.0401857	0.947519	0.246124	0.553922	0.967683	0.999717	0.980335	0.999931	0.999281	0.903926	0.710725	0.999847	0.435856	0.991302	0.744463	0	0	0	0	0	0	0	0	0	0	0
106522	Pkdcc	protein kinase domain containing, cytoplasmic	-1.30937	-1.1631	1.08556	1.12903	1.03719	-1.08759	-1.19613	-1.07819	-1.00715	-1.12783	-1.0054	-1.0105	0.000269254	0.0512717	0.373224	0.0853792	0.600349	0.230749	0.176827	0.591514	0.967871	0.339613	0.965741	0.936702	0.00410672	0.36165	0.999717	0.376213	0.947278	0.823705	0.458029	0.901718	0.999847	0.856025	0.992584	0.996067	0	0	0	0	0	0	0	0	0	0	0
106529	Tecr	trans-2,3-enoyl-CoA reductase	-1.05146	1.04813	1.00647	1.1249	1.0829	1.1144	1.00563	1.0245	1.14912	-1.06128	1.05149	-1.04872	0.425317	0.494763	0.937962	0.0648247	0.207715	0.0885016	0.93641	0.74693	0.145862	0.377322	0.455634	0.49991	0.617537	0.840661	0.999717	0.328491	0.741503	0.643606	0.976649	0.953813	0.999847	0.875694	0.844685	0.901339	0	0	0	0	0	0	0	0	0	0	0
106557	Ldhal6b	lactate dehydrogenase A-like 6B	1.02217	-1.03577	-1.05887	-1.14914	1.02156	1.05945	-1.184	-1.1338	1.02973	1.00944	1.03436	-1.03882	0.717413	0.596339	0.475037	0.0248096	0.724714	0.342048	0.0142137	0.0827339	0.745202	0.883086	0.597478	0.570177	0.835418	0.892523	0.999717	0.205872	0.972913	0.88979	0.114225	0.488353	0.999847	0.994027	0.91034	0.925694	0	0	0	0	0	0	0	0	0	0	0
106564	Ppcs	phosphopantothenoylcysteine synthetase	-1.03802	1.17593	1.37411	1.07095	1.2279	1.06277	1.05604	-1.27795	-1.11964	-1.02331	1.09718	1.0441	0.617377	0.0511243	0.00200497	0.360019	0.00771764	0.415872	0.499745	0.00585745	0.299781	0.764603	0.23101	0.592971	0.768795	0.361325	0.218649	0.707712	0.184937	0.917231	0.756686	0.177115	0.999847	0.988472	0.691564	0.931923	0	0	0	0	0	0	0	0	0	0	0
106565	Dlk2	delta-like 2 homolog (Drosophila)	-1.2628	1.10063	-1.01461	-1.11818	-1.03944	1.02709	-1.10675	-1.02135	-1.05344	-1.12662	-1.0839	-1.10503	0.0172312	0.360701	0.908365	0.244882	0.685535	0.779593	0.466199	0.886443	0.780501	0.369882	0.54375	0.473034	0.0728033	0.759212	0.999717	0.600382	0.967283	0.999281	0.733578	0.988211	0.999847	0.874013	0.886511	0.890843	0	0	0	0	0	0	0	0	0	0	0
106572	Rab31	RAB31, member RAS oncogene family	1.37166	1.21357	1.08804	1.17966	1.14737	1.2744	1.12526	1.04699	1.05583	-1.05115	-1.09065	-1.33562	0.000170452	0.0280666	0.418367	0.039623	0.0850673	0.00309931	0.247715	0.671262	0.690804	0.606725	0.371809	0.00590521	0.0030489	0.279856	0.999717	0.256561	0.538882	0.169029	0.537209	0.92963	0.999847	0.952862	0.800542	0.145374	0	0	0	0	0	0	0	0	0	0	0
106581	Itfg3	integrin alpha FG-GAP repeat containing 3	1.17902	-1.08663	1.1367	1.0694	1.25169	-1.00991	1.03656	1.28964	-1.20575	-1.02097	-1.0259	1.10144	0.0354603	0.324826	0.20916	0.383586	0.00479122	0.89782	0.763685	0.0495283	0.246899	0.855459	0.822408	0.419762	0.119212	0.732475	0.958319	0.727514	0.144901	0.999281	0.904069	0.416868	0.999847	0.993189	0.970564	0.865773	0	0	0	0	0	0	0	0	0	0	0
106582	Nrm	nurim (nuclear envelope membrane protein)	-1.14688	-1.05945	-1.09032	1.13035	1.11688	1.14373	-1.27106	-1.17348	-1.08663	1.04415	-1.0679	-1.26015	0.17816	0.601711	0.517147	0.227898	0.276078	0.186873	0.00642354	0.0815967	0.468559	0.594715	0.419324	0.00845276	0.359187	0.894342	0.999717	0.581955	0.799085	0.789597	0.0707387	0.487502	0.999847	0.950485	0.825076	0.177631	0	0	0	0	0	0	0	0	0	0	0
106583	Scaf8	SR-related CTD-associated factor 8	1.0867	-1.15245	1.08617	1.1164	1.14662	1.07807	-1.01117	1.04906	1.03785	-1.00526	1.06756	1.11966	0.0513833	0.00299516	0.13935	0.0108218	0.00181156	0.0772626	0.827742	0.380163	0.588891	0.914178	0.18297	0.030259	0.154839	0.109736	0.890623	0.133622	0.0877296	0.61631	0.93483	0.796624	0.999847	0.995757	0.637684	0.328664	0	0	0	0	0	0	0	0	0	0	0
106585	Ankrd12	ankyrin repeat domain 12	-1.33971	-1.24007	-1.20491	-1.1977	-1.2633	-1.19308	1.16837	-1.02467	1.05046	1.00585	1.38151	1.34146	0.000230885	0.01055	0.0624167	0.0183963	0.00264818	0.0209229	0.212937	0.853712	0.768029	0.960668	0.0082059	0.0208765	0.00369146	0.188545	0.751566	0.177153	0.108062	0.385231	0.500121	0.984179	0.999847	0.998287	0.188197	0.270856	0	0	0	0	0	0	0	0	0	0	0
106618	Wdr90	WD repeat domain 90	-1.08645	-1.05987	1.02177	-1.14674	-1.00688	1.05733	1.00791	-1.10399	1.09838	-1.07938	1.05988	-1.06925	0.322225	0.524919	0.844872	0.104723	0.934499	0.504658	0.925731	0.274613	0.410603	0.345435	0.471857	0.429599	0.520824	0.857242	0.999717	0.413136	0.999648	0.952285	0.971438	0.718641	0.999847	0.860903	0.854413	0.870399	0	0	0	0	0	0	0	0	0	0	0
106628	Trip10	thyroid hormone receptor interactor 10	-1.15632	-1.06531	-1.09578	-1.07857	-1.00045	-1.04762	-1.03245	1.01815	1.19143	-1.07416	1.11818	1.08614	0.0027662	0.217883	0.140765	0.108555	0.992295	0.320156	0.550105	0.751747	0.0174213	0.163598	0.0316941	0.12547	0.020336	0.635586	0.891299	0.420378	0.999931	0.878662	0.789985	0.955476	0.921809	0.694999	0.337378	0.583105	0	0	0	0	0	0	0	0	0	0	0
106633	Ift140	intraflagellar transport 140	-1.22544	-1.15907	1.00846	-1.03352	-1.041	-1.04693	-1.0647	-1.01419	-1.05044	1.00073	1.06553	1.04416	0.00053629	0.0180046	0.90863	0.553638	0.4708	0.410736	0.267541	0.814127	0.516055	0.989145	0.239657	0.443386	0.00649803	0.233378	0.999717	0.839881	0.902359	0.915889	0.559113	0.974959	0.999847	0.999164	0.699353	0.875019	0	0	0	0	0	0	0	0	0	0	0
106639	Vmac	vimentin-type intermediate filament associated coiled-coil protein	1.03171	1.12461	1.10049	-1.04956	1.00495	-1.11944	1.06014	-1.22853	-1.1148	-1.07208	1.12497	-1.07551	0.584489	0.0638864	0.206391	0.397634	0.931014	0.0517086	0.507456	0.0315488	0.360039	0.40819	0.164166	0.40923	0.74502	0.391295	0.95633	0.739876	0.999648	0.534103	0.762676	0.349471	0.999847	0.887456	0.615816	0.861195	0	0	0	0	0	0	0	0	0	0	0
106648	Cyp4f15	cytochrome P450, family 4, subfamily f, polypeptide 15	1.36429	1.00278	1.21956	-1.04922	-1.03274	1.02886	-1.09229	-1.10124	1.0818	-1.09691	-1.21581	1.00296	0.00585038	0.981394	0.170792	0.659274	0.767369	0.793912	0.561139	0.551285	0.700111	0.523403	0.180434	0.984442	0.0344459	0.99662	0.920443	0.891242	0.982636	0.999281	0.798177	0.883849	0.999847	0.927921	0.635417	0.998974	0	0	0	0	0	0	0	0	0	0	0
106672	AI413582	expressed sequence AI413582	-1.21903	1.11033	1.1649	1.15987	1.11213	-1.12987	1.10605	1.08673	1.13903	-1.12137	1.05499	-1.13027	0.0388544	0.311512	0.2219	0.118803	0.261126	0.197485	0.405283	0.518734	0.424126	0.32216	0.642441	0.312734	0.127059	0.721463	0.966919	0.438766	0.788776	0.797541	0.6866	0.865913	0.999847	0.846211	0.923931	0.803658	0	0	0	0	0	0	0	0	0	0	0
106707	Rpusd1	RNA pseudouridylate synthase domain containing 1	-1.06355	1.00841	-1.04671	-1.0512	1.00478	1.02917	-1.1163	-1.16743	-1.09505	-1.18617	-1.01842	1.00744	0.276061	0.89181	0.539407	0.376484	0.932442	0.609708	0.0682901	0.0172478	0.25876	0.00378146	0.747564	0.900766	0.473657	0.983489	0.999717	0.720563	0.999648	0.975254	0.278307	0.280505	0.999847	0.155339	0.954754	0.992843	0	0	0	0	0	0	0	0	0	0	0
106740	LOC106740	uncharacterized LOC106740	-1.04299	-1.03287	1.1314	1.04752	-1.08098	1.00496	1.09835	1.09171	1.23298	1.10314	1.10492	1.11668	0.594777	0.7087	0.239491	0.557497	0.326553	0.950053	0.275316	0.337588	0.0728472	0.231996	0.224503	0.200288	0.752977	0.932366	0.975649	0.841107	0.834756	0.999281	0.56759	0.771952	0.999847	0.774485	0.683663	0.694158	0	0	0	0	0	0	0	0	0	0	0
106757	Catsperd	catsper channel auxiliary subunit delta	1.00982	1.14563	1.21317	1.04867	1.0446	-1.04917	-1.11569	-1.06621	-1.05366	-1.0291	1.13705	1.06479	0.887684	0.0768116	0.0380194	0.49316	0.529137	0.488851	0.127957	0.399299	0.585483	0.672834	0.0626027	0.379321	0.939588	0.420723	0.652175	0.803646	0.920418	0.945192	0.391373	0.810164	0.999847	0.970591	0.435532	0.846829	0	0	0	0	0	0	0	0	0	0	0
106759	Ticam1	toll-like receptor adaptor molecule 1	1.05362	-1.14816	-1.08578	-1.05345	-1.07922	-1.09993	-1.12774	1.24801	1.13162	-1.10351	-1.06828	-1.1936	0.506374	0.111664	0.427968	0.507657	0.333156	0.227697	0.337438	0.0998798	0.462466	0.409532	0.57959	0.159969	0.687196	0.487693	0.999717	0.811245	0.836931	0.820615	0.627788	0.516211	0.999847	0.887456	0.901262	0.646257	0	0	0	0	0	0	0	0	0	0	0
106763	Ttbk1	tau tubulin kinase 1	1.14307	1.14895	-1.16346	-1.14374	-1.06206	1.01701	-1.1799	-1.20853	-1.26798	-1.14435	-1.02974	-1.04783	0.0506662	0.0633119	0.0921854	0.0496978	0.372308	0.801998	0.0223345	0.0144367	0.0150989	0.0494855	0.664101	0.509415	0.153201	0.389894	0.817143	0.287838	0.853465	0.999281	0.147552	0.262604	0.890874	0.465709	0.932476	0.905259	0	0	0	0	0	0	0	0	0	0	0
106766	Stap2	signal transducing adaptor family member 2	-1.07662	-1.0773	-1.12838	-1.02666	-1.07317	-1.05644	-1.07108	1.13542	1.00855	-1.01113	1.12206	1.06292	0.235764	0.274182	0.143004	0.67089	0.256506	0.376553	0.338368	0.0993516	0.929352	0.870961	0.0952097	0.394518	0.429987	0.689508	0.891299	0.895522	0.786931	0.905018	0.628076	0.515425	0.999847	0.993405	0.51209	0.85483	0	0	0	0	0	0	0	0	0	0	0
106794	Dhx57	DEAH (Asp-Glu-Ala-Asp/His) box polypeptide 57	-1.11712	-1.09512	1.0369	-1.19095	-1.0923	-1.06632	-1.02526	-1.08118	-1.05903	1.05238	1.02089	1.03014	0.0452978	0.130483	0.613722	0.00206995	0.108232	0.240159	0.761902	0.375136	0.604828	0.516351	0.792416	0.718414	0.141336	0.51478	0.999717	0.0538437	0.587196	0.828645	0.903537	0.793276	0.999847	0.926118	0.964675	0.970239	0	0	0	0	0	0	0	0	0	0	0
106795	Tcf19	transcription factor 19	1.0616	-1.17819	-1.06723	-1.09567	1.05363	1.2379	-1.11695	-1.06921	1.02085	1.12335	-1.12107	-1.26954	0.656678	0.267557	0.713881	0.497406	0.697616	0.116268	0.358525	0.601117	0.898254	0.311874	0.320302	0.0506959	0.794651	0.684854	0.999717	0.80583	0.967283	0.697078	0.646624	0.906411	0.999847	0.839977	0.763457	0.407839	0	0	0	0	0	0	0	0	0	0	0
106821	Oard1	O-acyl-ADP-ribose deacylase 1	1.08522	-1.0265	1.144	-1.01661	1.0214	1.01499	1.00613	1.1699	-1.05866	1.11508	-1.14695	1.10034	0.198997	0.705598	0.110859	0.794431	0.737674	0.813893	0.937252	0.0620856	0.585837	0.145527	0.0684584	0.221523	0.386074	0.931835	0.85711	0.944915	0.976885	0.999281	0.976864	0.445205	0.999847	0.672169	0.449963	0.722876	0	0	0	0	0	0	0	0	0	0	0
106840	Unc119b	unc-119 homolog B (C. elegans)	1.00278	-1.10361	1.01978	-1.0926	1.04697	-1.11471	-1.05997	1.00868	1.07757	1.05465	1.10698	-1.03092	0.964751	0.155469	0.813361	0.162399	0.466115	0.088055	0.381066	0.902512	0.403353	0.401451	0.112005	0.646138	0.980444	0.553542	0.999717	0.498838	0.899975	0.643599	0.666172	0.990328	0.999847	0.887456	0.541909	0.947371	0	0	0	0	0	0	0	0	0	0	0
106861	Abhd3	abhydrolase domain containing 3	1.6664	1.0682	-1.13804	1.05117	1.41426	-1.33858	1.43522	2.13	1.0471	1.57744	-1.67927	1.27293	0.0187152	0.776048	0.644004	0.813779	0.105839	0.172187	0.282806	0.0376502	0.918561	0.157171	0.108599	0.471859	0.0769346	0.956866	0.999717	0.951306	0.582618	0.774088	0.575429	0.37294	0.999847	0.686566	0.538213	0.890665	1	0	0	0	0	0	0	0	0	0	0
106869	Tnfaip8	tumor necrosis factor, alpha-induced protein 8	-1.34415	1.08587	1.06104	-1.00238	1.04216	-1.04249	-1.10225	-1.34069	-1.03751	-1.01639	1.0581	-1.05747	0.00224888	0.418525	0.628765	0.979572	0.656447	0.654014	0.589734	0.131022	0.879338	0.924703	0.742779	0.756738	0.01765	0.799	0.999717	0.995458	0.959879	0.98331	0.814403	0.567124	0.999847	0.997045	0.953737	0.977525	0	0	0	0	0	0	0	0	0	0	0
106877	Afap1l1	actin filament associated protein 1-like 1	1.08355	1.1658	1.19071	1.16779	-1.01864	1.17694	1.20507	1.10681	1.32866	1.01538	-1.16624	-1.21419	0.364104	0.115628	0.137152	0.0823666	0.833994	0.0684622	0.0210547	0.230333	0.00944272	0.839317	0.0448816	0.0165963	0.562005	0.493332	0.890208	0.367758	0.990403	0.597747	0.143054	0.68128	0.82503	0.992457	0.381254	0.241461	0	0	0	0	0	0	0	0	0	0	0
106878	Smim3	small integral membrane protein 3	1.13609	1.29532	1.31258	1.36736	1.17401	-1.05727	-1.0342	-1.16635	-1.13387	-1.39125	-1.07008	-1.09041	0.114006	0.00432425	0.0121135	0.000230852	0.0483212	0.486348	0.716896	0.123243	0.315739	0.000426714	0.444876	0.352244	0.266904	0.129503	0.462838	0.0144869	0.435527	0.944415	0.884084	0.555918	0.999847	0.0454153	0.839424	0.830269	0	0	0	0	0	0	0	0	0	0	0
106894	Hmgxb3	HMG box domain containing 3	-1.00494	1.14121	1.09337	1.06252	1.10895	1.14903	-1.08427	-1.05989	1.04849	-1.02693	-1.05412	1.01268	0.911163	0.00816158	0.129818	0.173516	0.0222814	0.0025614	0.0767106	0.228651	0.435799	0.537038	0.2232	0.779771	0.952466	0.168848	0.881232	0.513726	0.30043	0.154283	0.296122	0.67951	0.999847	0.93169	0.682687	0.979816	0	0	0	0	0	0	0	0	0	0	0
106931	Kctd1	potassium channel tetramerisation domain containing 1	-1.51666	1.08184	-1.06165	-1.09529	-1.11033	1.04903	-1.16265	-1.10974	1.0018	-1.0727	1.04694	1.15298	0.0251765	0.692942	0.803239	0.617118	0.565542	0.792463	0.502212	0.663078	0.995236	0.742877	0.830153	0.526099	0.0944651	0.928836	0.999717	0.871617	0.937548	0.999281	0.758728	0.92799	0.999847	0.986449	0.97191	0.912273	-1	0	0	0	0	0	0	0	0	0	0
106947	Slc39a3	solute carrier family 39 (zinc transporter), member 3	1.01124	1.12261	1.08944	-1.03225	1.02576	1.04398	-1.05672	-1.02505	-1.10372	-1.09862	-1.01998	-1.04205	0.791909	0.0151238	0.12925	0.454539	0.548703	0.311568	0.286644	0.652475	0.158126	0.0597205	0.687482	0.425238	0.883281	0.217971	0.881232	0.779392	0.928891	0.872585	0.578042	0.925286	0.999847	0.493783	0.939013	0.867982	0	0	0	0	0	0	0	0	0	0	0
106952	Arap3	ArfGAP with RhoGAP domain, ankyrin repeat and PH domain 3	-1.03555	-1.17584	-1.02169	-1.00009	-1.04875	-1.15702	1.04191	1.21812	-1.01621	-1.01746	1.09296	1.07452	0.456508	0.00243132	0.728455	0.998541	0.311365	0.00277743	0.485621	0.00252474	0.838812	0.75749	0.116874	0.224353	0.645344	0.0984364	0.999717	0.999669	0.821706	0.161707	0.747674	0.118988	0.999847	0.987882	0.549419	0.72567	0	0	0	0	0	0	0	0	0	0	0
106957	Slc39a6	solute carrier family 39 (metal ion transporter), member 6	-1.38914	-1.14549	1.02036	-1.08322	-1.13217	-1.1881	1.04272	-1.03019	-1.0458	1.00659	1.08206	1.07006	0.0219237	0.377231	0.913186	0.568705	0.377078	0.22155	0.830183	0.886195	0.86446	0.971833	0.671935	0.728602	0.0859876	0.771465	0.999717	0.847557	0.857073	0.817862	0.935692	0.988211	0.999847	0.998933	0.934533	0.972577	0	0	0	0	0	0	0	0	0	0	0
107022	Gramd3	GRAM domain containing 3	-1.09299	1.14384	1.12867	1.32021	1.29502	-1.04562	-1.00769	1.05044	-1.06769	-1.13993	-1.0074	-1.10396	0.207552	0.0837679	0.193859	0.000198441	0.000482993	0.524971	0.928253	0.587636	0.56756	0.110683	0.927598	0.247814	0.396547	0.435866	0.945793	0.0137729	0.0461779	0.95545	0.972822	0.89982	0.999847	0.617711	0.986562	0.745569	0	0	0	0	0	0	0	0	0	0	0
107029	Me2	malic enzyme 2, NAD(+)-dependent, mitochondrial	1.6788	-1.32261	-1.17165	-1.11455	-1.1193	-1.07103	1.16747	-1.0173	-1.12166	1.20148	-1.42223	-1.06853	0.0335585	0.287255	0.615662	0.650049	0.637303	0.773949	0.60068	0.956545	0.772738	0.515721	0.214692	0.822516	0.115236	0.700666	0.999717	0.887715	0.954252	0.999281	0.819905	0.99576	0.999847	0.926118	0.677912	0.98622	0	0	0	0	0	0	0	0	0	0	0
107035	Fbxo38	F-box protein 38	-1.13895	1.03011	1.05106	-1.09132	1.03932	1.01955	-1.10656	-1.02672	1.00553	-1.06038	-1.06395	1.08265	0.0102484	0.582037	0.444193	0.0796945	0.434174	0.69404	0.100553	0.684653	0.946332	0.315138	0.288474	0.195637	0.051159	0.886533	0.999717	0.36254	0.885275	0.989223	0.34432	0.933616	0.999847	0.842678	0.736874	0.688635	0	0	0	0	0	0	0	0	0	0	0
107045	Lars	leucyl-tRNA synthetase	1.15641	1.05968	1.14543	1.03569	1.1136	1.16373	1.02383	-1.09076	-1.11571	1.08554	-1.06163	-1.10796	0.00952061	0.33196	0.062463	0.51957	0.0516788	0.00696582	0.64017	0.109369	0.109933	0.091588	0.216164	0.0455343	0.0487721	0.738581	0.751566	0.817833	0.44453	0.246273	0.843047	0.533163	0.999847	0.577974	0.678028	0.389524	0	0	0	0	0	0	0	0	0	0	0
107047	Psmg2	proteasome (prosome, macropain) assembly chaperone 2	1.00528	-1.09201	1.04308	1.05254	-1.02579	1.03635	1.09684	-1.03204	-1.03434	-1.01917	-1.11815	1.05825	0.924907	0.154166	0.568264	0.361554	0.649102	0.523899	0.151905	0.64357	0.69466	0.755545	0.0711747	0.377347	0.960069	0.55092	0.999717	0.708295	0.957472	0.95545	0.425299	0.922375	0.999847	0.987533	0.457387	0.845896	0	0	0	0	0	0	0	0	0	0	0
107071	Wdr74	WD repeat domain 74	1.03745	1.03546	1.16731	1.01305	1.0947	1.10352	1.0434	-1.01228	-1.09651	1.04629	-1.0103	1.0038	0.588272	0.639134	0.0881088	0.848454	0.185683	0.150208	0.452537	0.839065	0.227799	0.401952	0.849073	0.946351	0.747866	0.910231	0.805191	0.963984	0.713544	0.745758	0.724098	0.979593	0.999847	0.887456	0.975738	0.996668	0	0	0	0	0	0	0	0	0	0	0
107094	Rrp12	ribosomal RNA processing 12 homolog (S. cerevisiae)	-1.05219	-1.26151	-1.10283	-1.0337	1.08637	1.09045	-1.18869	1.1717	1.03433	1.27938	-1.06106	1.08271	0.484186	0.00478923	0.309004	0.648132	0.256282	0.235665	0.0879764	0.140751	0.801802	0.0121064	0.534942	0.427941	0.669439	0.133094	0.999717	0.886927	0.786931	0.827018	0.32037	0.581102	0.999847	0.269976	0.883772	0.869138	0	0	0	0	0	0	0	0	0	0	0
107141	Cyp2c50	cytochrome P450, family 2, subfamily c, polypeptide 50	2.66932	1.04368	1.20151	1.02097	1.01842	-1.0202	1.20932	1.06081	1.08609	1.04694	-1.10205	1.12658	0.000496872	0.883573	0.602404	0.937984	0.945427	0.940211	0.051309	0.563703	0.522433	0.616187	0.290237	0.21676	0.00619486	0.981523	0.999717	0.985136	0.999648	0.999281	0.23496	0.888444	0.999847	0.9558	0.738052	0.71774	1	0	0	0	0	0	0	0	0	0	0
107173	Gpr137	G protein-coupled receptor 137	-1.04694	-1.07577	1.00273	-1.03507	1.01755	1.02807	1.02972	1.11391	1.06071	-1.06561	1.09768	1.23408	0.444761	0.26769	0.972458	0.565323	0.771431	0.644092	0.582766	0.0613068	0.411886	0.214094	0.0706754	0.000212531	0.634986	0.684896	0.999717	0.845346	0.982636	0.982843	0.811014	0.44223	0.999847	0.753025	0.455733	0.0191863	0	0	0	0	0	0	0	0	0	0	0
107182	Btaf1	BTAF1 RNA polymerase II, B-TFIID transcription factor-associated, (Mot1 homolog, S. cerevisiae)	1.07556	-1.00702	1.07412	1.05204	1.00896	1.11886	1.02803	1.01667	1.03844	1.12697	1.06627	1.15708	0.120869	0.8906	0.246401	0.277296	0.847705	0.0183981	0.549179	0.736401	0.543508	0.00847026	0.148305	0.00242161	0.277718	0.983489	0.978926	0.63135	0.992034	0.364598	0.789419	0.950502	0.999847	0.22844	0.597797	0.0856007	0	0	0	0	0	0	0	0	0	0	0
107197	AI462493	expressed sequence AI462493	1.01976	1.04631	1.07244	-1.09639	-1.04923	-1.02027	-1.0049	-1.07666	-1.0447	-1.12471	1.11319	1.05819	0.694396	0.407374	0.289428	0.0685038	0.336203	0.687038	0.937371	0.267444	0.601399	0.0514953	0.0747664	0.364693	0.819311	0.791316	0.999717	0.338496	0.837908	0.988257	0.976864	0.711361	0.999847	0.46857	0.466354	0.838252	0	0	0	0	0	0	0	0	0	0	0
107221	Ffar4	free fatty acid receptor 4	-1.20632	-1.15522	-1.11327	1.19463	1.86272	1.00088	1.2357	-1.54018	1.13789	1.06108	1.25428	1.2459	0.126517	0.280369	0.50416	0.147017	3.58888e-06	0.994245	0.405627	0.1142	0.705173	0.806523	0.35113	0.387746	0.287142	0.69538	0.999717	0.48031	0.00252145	0.999281	0.686633	0.543098	0.999847	0.991472	0.782966	0.851392	0	0	0	0	1	0	0	0	0	0	0
107227	Macrod1	MACRO domain containing 1	1.21159	1.07665	1.15719	1.14755	1.37123	1.05593	1.4814	1.06803	1.01622	1.12039	1.04204	1.20953	0.0317286	0.441917	0.209456	0.119801	0.00062803	0.534727	3.37564e-06	0.419581	0.875465	0.122493	0.572152	0.0152801	0.110642	0.812757	0.958319	0.439352	0.0532382	0.958117	0.000379784	0.820322	0.999847	0.634737	0.897814	0.235064	0	0	0	0	0	0	0	0	0	0	0
107239	Carns1	carnosine synthase 1	-1.1884	1.00915	-1.15107	-1.12863	-1.02504	1.04994	-1.32517	-1.15607	-1.07218	-1.07095	1.00632	-1.08925	0.0322329	0.916063	0.180423	0.129263	0.754171	0.537741	0.00483369	0.161195	0.590918	0.456644	0.945338	0.376251	0.111857	0.987241	0.932647	0.45424	0.9799	0.958679	0.059054	0.605877	0.999847	0.906076	0.990595	0.845896	0	0	0	0	0	0	0	0	0	0	0
107242	AI837181	expressed sequence AI837181	-1.08975	-1.03942	-1.04863	1.06848	1.01509	-1.01567	-1.06702	1.0504	1.17626	-1.03139	1.15538	1.07397	0.0459016	0.404939	0.396367	0.121222	0.723346	0.713181	0.235823	0.397581	0.0298715	0.551953	0.00710432	0.192824	0.142453	0.789259	0.999717	0.44126	0.972913	0.990507	0.525616	0.809115	0.999847	0.935076	0.17602	0.684235	0	0	0	0	0	0	0	0	0	0	0
107250	Kazald1	Kazal-type serine peptidase inhibitor domain 1	-1.13871	1.07575	-1.00964	-1.11207	-1.13031	-1.09734	-1.24602	-1.06196	-1.45962	-1.1179	1.0633	-1.2693	0.114216	0.41341	0.928801	0.194806	0.135871	0.256085	0.0278389	0.564496	0.00553453	0.235209	0.511406	0.0175141	0.267072	0.794991	0.999717	0.540726	0.636031	0.843196	0.165496	0.888808	0.722354	0.777162	0.874613	0.24585	0	0	0	0	0	0	0	0	0	0	0
107260	Otub1	OTU domain, ubiquitin aldehyde binding 1	1.00045	1.04796	1.13083	1.07037	1.13411	1.11238	-1.04686	1.02827	-1.00469	-1.0602	-1.01401	1.0133	0.99334	0.431663	0.0902569	0.213465	0.023504	0.053691	0.457875	0.670978	0.954904	0.321527	0.81275	0.830057	0.995654	0.808374	0.808411	0.564977	0.30857	0.545126	0.727465	0.929446	0.999847	0.845917	0.968994	0.987999	0	0	0	0	0	0	0	0	0	0	0
107271	Yars	tyrosyl-tRNA synthetase	1.09815	-1.10862	-1.00026	-1.13171	-1.07126	1.00842	1.05617	1.08002	-1.025	1.16584	-1.07059	-1.02655	0.214713	0.21192	0.99794	0.10281	0.360149	0.91096	0.533781	0.41132	0.834186	0.0707596	0.416176	0.765111	0.405797	0.628417	0.999717	0.410568	0.845182	0.999281	0.780097	0.817111	0.999847	0.527482	0.824389	0.977611	0	0	0	0	0	0	0	0	0	0	0
107272	Psat1	phosphoserine aminotransferase 1	-1.09573	1.04588	-1.05388	-1.08769	-1.01841	1.29672	1.06451	1.07776	1.15036	1.38327	-1.32298	-1.42005	0.600442	0.814166	0.819622	0.630048	0.91665	0.139967	0.758055	0.729129	0.608117	0.0978419	0.151974	0.0880701	0.756521	0.9681	0.999717	0.877856	0.999648	0.734	0.901991	0.948295	0.999847	0.592158	0.602529	0.504097	0	0	0	0	0	0	0	0	0	0	0
107305	Vps37c	vacuolar protein sorting 37C (yeast)	-1.09231	-1.00008	1.15495	1.11852	1.01522	1.01339	-1.06634	-1.11089	1.11225	-1.05824	1.165	-1.05268	0.232436	0.999222	0.141251	0.131325	0.837181	0.856364	0.558564	0.369741	0.471693	0.588857	0.148138	0.639892	0.426809	0.999487	0.891299	0.457103	0.990403	0.999281	0.79668	0.791763	0.999847	0.949198	0.597788	0.945405	0	0	0	0	0	0	0	0	0	0	0
107321	Lpxn	leupaxin	1.02521	1.04376	1.17745	1.08718	-1.03418	1.26226	1.09469	1.08854	1.17189	1.57119	-1.22134	1.01619	0.875945	0.806184	0.438845	0.600561	0.833082	0.147899	0.590634	0.635812	0.483626	0.00645561	0.215373	0.923831	0.932537	0.965461	0.999717	0.86404	0.990403	0.740954	0.814825	0.919072	0.999847	0.206839	0.677912	0.995597	0	0	0	0	0	0	0	0	0	0	0
107328	Trpt1	tRNA phosphotransferase 1	1.09445	-1.07128	1.08722	-1.05734	1.04156	-1.0518	1.09746	-1.07636	1.03186	-1.11049	1.08108	-1.04139	0.181998	0.350315	0.346864	0.407335	0.544523	0.452654	0.270365	0.411856	0.781138	0.19388	0.332126	0.629179	0.36371	0.752435	0.999717	0.746336	0.926464	0.932578	0.562365	0.817315	0.999847	0.732433	0.769498	0.942963	0	0	0	0	0	0	0	0	0	0	0
107338	Gbf1	golgi-specific brefeldin A-resistance factor 1	-1.05867	-1.02885	-1.14393	-1.02283	1.03825	-1.04864	-1.01335	1.07279	1.0408	-1.02128	-1.04285	-1.08161	0.177011	0.535703	0.0177303	0.5904	0.371834	0.259497	0.854435	0.363413	0.681061	0.760223	0.543625	0.280344	0.357608	0.863281	0.512702	0.859879	0.853106	0.844442	0.946401	0.787978	0.999847	0.988472	0.886511	0.774788	0	0	0	0	0	0	0	0	0	0	0
107350	AW112010	expressed sequence AW112010	2.04893	1.05031	1.07548	1.08014	1.01196	-1.33959	3.33372	1.02203	1.10616	1.11054	1.61331	1.41681	0.00056304	0.819925	0.779594	0.695663	0.951851	0.141534	4.7974e-07	0.923078	0.723401	0.604311	0.020951	0.104197	0.00668012	0.969627	0.999717	0.906356	0.999648	0.734775	9.90761e-05	0.991887	0.999847	0.951962	0.281764	0.540936	1	0	0	0	0	0	1	0	0	0	0
107351	Kank1	KN motif and ankyrin repeat domains 1	-1.15481	-1.00701	-1.17436	1.00633	-1.01372	-1.0427	-1.00186	-1.15153	-1.02551	1.00363	1.06824	-1.04854	0.195929	0.953909	0.272876	0.954457	0.901842	0.705208	0.985905	0.211679	0.858787	0.971243	0.511796	0.65278	0.382189	0.99246	0.99407	0.989759	0.999414	0.989634	0.995358	0.660575	0.999847	0.998933	0.874613	0.949115	0	0	0	0	0	0	0	0	0	0	0
107358	Tm9sf3	transmembrane 9 superfamily member 3	1.09542	1.08992	1.01384	1.08859	1.09702	1.01382	1.04239	-1.0483	1.02821	1.12835	1.04881	-1.1237	0.253801	0.32391	0.89568	0.287509	0.246383	0.862769	0.65529	0.63412	0.823883	0.176748	0.591365	0.212691	0.449652	0.731911	0.999717	0.640937	0.779185	0.999281	0.853343	0.918788	0.999847	0.71156	0.906556	0.711905	0	0	0	0	0	0	0	0	0	0	0
107368	Pdzd8	PDZ domain containing 8	1.14627	-1.06296	-1.00771	-1.07919	1.04437	1.02062	-1.01269	1.10935	-1.09038	-1.06488	-1.07295	1.05444	0.0344802	0.379605	0.926698	0.231355	0.493455	0.747074	0.847258	0.140793	0.327938	0.316457	0.262376	0.419547	0.117106	0.773121	0.999717	0.585619	0.911534	0.996726	0.943093	0.581102	0.999847	0.843215	0.718251	0.865621	0	0	0	0	0	0	0	0	0	0	0
107371	Exoc6	exocyst complex component 6	1.00427	1.06602	1.11279	1.11395	1.10529	1.17299	-1.13657	1.01601	1.00702	1.01356	-1.03922	1.03133	0.932641	0.249856	0.112588	0.0360296	0.0511599	0.00242783	0.0198143	0.780929	0.922648	0.792228	0.452851	0.565337	0.962942	0.669437	0.860828	0.244543	0.442827	0.149067	0.137746	0.965261	0.999847	0.991386	0.843192	0.923336	0	0	0	0	0	0	0	0	0	0	0
107373	Fam111a	family with sequence similarity 111, member A	-1.34855	-1.2011	-1.06307	-1.30075	-1.11465	1.12918	-1.13615	1.08145	-1.04031	1.20248	-1.1266	-1.13821	0.00064835	0.0478693	0.577732	0.00242119	0.195	0.147662	0.175459	0.432748	0.753247	0.0423901	0.184603	0.169511	0.0074257	0.352154	0.999717	0.0595381	0.725697	0.740954	0.456721	0.824946	0.999847	0.439527	0.639936	0.658478	0	0	0	0	0	0	0	0	0	0	0
107375	Slc25a45	solute carrier family 25, member 45	1.06076	-1.02911	1.06682	-1.10724	-1.09913	-1.38338	1.09072	2.57705	-1.07504	-1.68566	-1.80467	-1.19883	0.6252	0.827995	0.684772	0.399889	0.434589	0.00910184	0.832101	0.0336229	0.895488	0.184935	0.134762	0.658177	0.773908	0.971899	0.999717	0.741167	0.885275	0.271805	0.93637	0.356971	0.999847	0.72204	0.580144	0.950962	0	0	0	0	0	0	0	0	0	0	0
107392	Brms1	breast cancer metastasis-suppressor 1	1.5381	1.04879	1.06774	1.0733	1.0326	1.10279	1.24021	1.10334	1.01884	1.09768	1.01723	1.08004	9.63254e-05	0.672682	0.629818	0.492846	0.755385	0.343779	0.129087	0.511601	0.921226	0.487325	0.898451	0.583758	0.00213686	0.922082	0.999717	0.803503	0.9799	0.890803	0.392994	0.863989	0.999847	0.916322	0.983321	0.929623	1	0	0	0	0	0	0	0	0	0	0
107435	Hat1	histone aminotransferase 1	-1.14093	-1.14436	-1.15378	-1.12526	-1.0559	1.15399	1.02543	1.11771	-1.02707	1.20465	-1.09466	1.14075	0.0709707	0.0909746	0.135886	0.105054	0.45079	0.0504067	0.758869	0.204877	0.808187	0.0199529	0.249224	0.111482	0.193726	0.449825	0.889089	0.413707	0.89376	0.528673	0.902076	0.657373	0.999847	0.331289	0.705131	0.557445	0	0	0	0	0	0	0	0	0	0	0
107448	Unc5a	unc-5 homolog A (C. elegans)	-1.06959	1.00797	-1.0341	-1.20208	-1.06714	-1.14695	-1.07239	-1.02342	-1.02143	-1.05717	1.10739	-1.08021	0.224693	0.895168	0.644682	0.0014161	0.240702	0.0153031	0.219169	0.700618	0.780216	0.304558	0.0624803	0.17559	0.417891	0.983489	0.999717	0.0432615	0.776107	0.342179	0.506411	0.939251	0.999847	0.836038	0.434881	0.667135	0	0	0	0	0	0	0	0	0	0	0
107449	Unc5b	unc-5 homolog B (C. elegans)	1.29206	-1.06773	-1.13985	1.05334	1.18246	1.06978	1.00219	1.08321	-1.0113	-1.14479	-1.00914	-1.00735	0.0419937	0.628665	0.42389	0.674579	0.17886	0.585928	0.98956	0.653618	0.960096	0.397652	0.954473	0.965012	0.133922	0.90493	0.999717	0.897665	0.706373	0.968841	0.996234	0.925311	0.999847	0.887382	0.991694	0.997653	0	0	0	0	0	0	0	0	0	0	0
107476	Acaca	acetyl-Coenzyme A carboxylase alpha	-1.41235	-1.08966	-1.10487	-1.09117	1.01982	1.11665	-1.41636	-1.30374	1.00321	-1.19771	1.18217	-1.05001	0.00320251	0.486879	0.502961	0.439564	0.861599	0.329115	0.0497174	0.15691	0.989098	0.280351	0.316292	0.779515	0.0225916	0.834009	0.999717	0.76894	0.994315	0.880878	0.230557	0.600147	0.999847	0.815098	0.760156	0.979658	0	0	0	0	0	0	0	0	0	0	0
107477	Guca1b	guanylate cyclase activator 1B	-1.12787	1.05482	1.04911	-1.27313	-1.09756	-1.1013	-1.19534	-1.01987	1.25601	-1.11966	1.20324	1.1388	0.293369	0.669009	0.750017	0.037708	0.415358	0.398627	0.0942284	0.86076	0.111522	0.263061	0.0695582	0.220057	0.492163	0.92096	0.999717	0.251415	0.875985	0.912949	0.332424	0.985458	0.999847	0.80334	0.45318	0.720556	0	0	0	0	0	0	0	0	0	0	0
107503	Atf5	activating transcription factor 5	-1.24587	1.03198	1.23274	-1.00966	-1.02665	-1.08947	-1.14443	1.03417	1.03196	-1.03164	1.02419	1.12644	0.0458963	0.790377	0.146503	0.929197	0.807876	0.429434	0.361805	0.830614	0.873888	0.824698	0.864998	0.420503	0.142453	0.962084	0.892545	0.982902	0.988222	0.922533	0.649045	0.97822	0.999847	0.991472	0.976486	0.865773	0	0	0	0	0	0	0	0	0	0	0
107508	Eprs	glutamyl-prolyl-tRNA synthetase	1.01179	-1.05927	1.06576	-1.00088	1.0835	1.03941	-1.06472	-1.01721	-1.0382	1.07508	1.01635	1.04009	0.793544	0.24309	0.283786	0.984342	0.0774751	0.389753	0.212345	0.748481	0.577221	0.132529	0.733606	0.432373	0.88394	0.661101	0.997073	0.996986	0.522791	0.910256	0.499375	0.954532	0.999847	0.655497	0.95199	0.871471	0	0	0	0	0	0	0	0	0	0	0
107513	Ssr1	signal sequence receptor, alpha	1.03229	1.01736	1.00693	-1.02294	1.08831	1.09463	-1.18123	-1.05702	-1.07591	1.14008	-1.0653	-1.16714	0.650326	0.822392	0.940492	0.746182	0.229959	0.200076	0.0301218	0.489553	0.470192	0.0716432	0.379316	0.0435668	0.790604	0.970085	0.999717	0.927555	0.765394	0.800503	0.173327	0.851906	0.999847	0.527482	0.806592	0.384018	0	0	0	0	0	0	0	0	0	0	0
107515	Lgr4	leucine-rich repeat-containing G protein-coupled receptor 4	1.37223	-1.16154	-1.09042	-1.23095	1.09971	-1.02491	1.11446	-1.27634	-1.32853	-1.06494	-1.05583	-1.02433	0.000945422	0.136779	0.472244	0.0256462	0.298772	0.787041	0.368721	0.0606985	0.0829184	0.583472	0.635776	0.841429	0.00952441	0.52484	0.999717	0.209354	0.813871	0.999281	0.65506	0.440687	0.999847	0.947895	0.921697	0.988854	0	0	0	0	0	0	0	0	0	0	0
107522	Ece2	endothelin converting enzyme 2	1.08551	1.04038	-1.01366	-1.0775	1.06611	1.01297	-1.05442	-1.07764	1.05298	-1.10116	-1.0573	-1.08178	0.141901	0.514061	0.852607	0.180775	0.250045	0.815885	0.417009	0.283468	0.556054	0.124761	0.371314	0.230261	0.309388	0.851367	0.999717	0.523191	0.781638	0.999281	0.696061	0.72507	0.999847	0.639323	0.800151	0.728219	0	0	0	0	0	0	0	0	0	0	0
107526	Gimap4	GTPase, IMAP family member 4	-1.348	1.04787	1.05948	-1.11409	1.14755	1.05278	1.37603	1.21501	1.26721	1.79585	1.14191	1.47483	0.0790464	0.798953	0.794093	0.520137	0.413156	0.759153	0.0650351	0.285671	0.303552	0.000645101	0.415473	0.0257874	0.208973	0.963878	0.999717	0.81804	0.874963	0.998811	0.270027	0.727742	0.999847	0.0596659	0.824276	0.30444	0	0	0	0	0	0	0	0	0	1	0
107527	Il1rl2	interleukin 1 receptor-like 2	-1.12581	1.16016	1.07275	1.23201	1.16465	1.07157	-1.03932	-1.08465	-1.11036	-1.11185	-1.04403	1.37776	0.275969	0.212901	0.623282	0.0578057	0.162615	0.523681	0.767858	0.559914	0.551892	0.396381	0.729609	0.0168845	0.473553	0.6295	0.999717	0.310528	0.679563	0.95545	0.906375	0.886523	0.999847	0.887197	0.951235	0.242546	0	0	0	0	0	0	0	0	0	0	0
107528	Magee1	melanoma antigen, family E, 1	-1.43674	-1.24119	-1.05587	-1.18349	-1.19894	-1.14491	-1.03884	-1.09997	-1.06662	-1.10313	1.32897	1.07119	9.68012e-05	0.025944	0.634913	0.055871	0.0399837	0.122389	0.732234	0.423088	0.666843	0.35718	0.00944138	0.537374	0.00214086	0.271349	0.999717	0.305905	0.397113	0.708415	0.890942	0.821598	0.999847	0.868049	0.201327	0.914991	0	0	0	0	0	0	0	0	0	0	0
107566	Arl2bp	ADP-ribosylation factor-like 2 binding protein	1.15971	-1.08482	-1.0208	-1.00745	1.05667	1.08824	1.08767	-1.09459	1.05589	1.02517	1.21166	-1.01279	0.00983275	0.185075	0.779404	0.894016	0.3243	0.132762	0.315112	0.31067	0.627673	0.754412	0.0185132	0.878745	0.0498288	0.59484	0.999717	0.975367	0.832255	0.724334	0.606695	0.749266	0.999847	0.987414	0.266609	0.990956	0	0	0	0	0	0	0	0	0	0	0
107568	Wwp1	WW domain containing E3 ubiquitin protein ligase 1	1.09496	-1.04238	-1.01955	-1.1249	1.01529	1.0837	1.0901	-1.14475	-1.11282	-1.07004	-1.00773	1.05114	0.0957331	0.481654	0.785112	0.0320736	0.777943	0.13887	0.2344	0.0825986	0.272869	0.327011	0.910806	0.489952	0.238202	0.831224	0.999717	0.230966	0.983018	0.732744	0.524118	0.488353	0.999847	0.848952	0.98527	0.898168	0	0	0	0	0	0	0	0	0	0	0
107569	Nt5c3	5'-nucleotidase, cytosolic III	-1.23229	-1.01159	-1.05338	1.08913	-1.14637	-1.2096	1.04004	-1.04409	-1.07075	-1.1457	-1.02947	1.0354	0.025579	0.908358	0.666863	0.352456	0.139201	0.0411953	0.77515	0.768264	0.711619	0.301771	0.824661	0.80017	0.095609	0.98651	0.999717	0.700363	0.641265	0.49394	0.909358	0.960553	0.999847	0.835022	0.970771	0.983329	0	0	0	0	0	0	0	0	0	0	0
107576	Tcrg-C4	T cell receptor gamma, constant 4	-1.09592	1.01481	-1.21823	-1.11554	1.00898	-1.09593	-1.02158	1.25166	-1.19977	1.1788	-1.0312	1.17597	0.344275	0.889246	0.125022	0.259729	0.92615	0.34424	0.862374	0.091395	0.274226	0.165267	0.793764	0.191643	0.542718	0.983489	0.87677	0.61405	0.999648	0.891289	0.948296	0.501412	0.999847	0.696628	0.964845	0.684201	0	0	0	0	0	0	0	0	0	0	0
107581	Col16a1	collagen, type XVI, alpha 1	-1.29627	-1.12766	-1.10454	-1.09761	-1.09629	-1.03041	-1.31	1.06953	1.11352	1.02179	1.12214	1.1102	0.00285306	0.192172	0.368812	0.267446	0.273622	0.719991	0.0532863	0.646237	0.56105	0.869316	0.380761	0.447712	0.0207986	0.603482	0.999717	0.620819	0.79664	0.993101	0.239804	0.923028	0.999847	0.993405	0.806909	0.876854	0	0	0	0	0	0	0	0	0	0	0
107586	Ovol2	ovo-like 2 (Drosophila)	1.45921	-1.07778	1.02226	1.10689	-1.01558	1.0738	1.39777	1.3436	1.12436	1.13612	-1.1446	-1.07444	0.0218765	0.67095	0.917459	0.52881	0.923486	0.658472	0.162952	0.246801	0.714261	0.574413	0.552408	0.762877	0.0858921	0.921126	0.999717	0.823729	0.999648	0.9837	0.440262	0.694211	0.999847	0.945634	0.889755	0.977597	0	0	0	0	0	0	0	0	0	0	0
107587	Osr2	odd-skipped related 2	-1.25424	-1.26217	1.77495	1.23199	3.79729	-1.01831	1.08401	-2.79138	1.37556	1.1616	4.48394	-1.14142	0.557789	0.581992	0.262639	0.589243	0.00100068	0.962492	0.855038	0.0326358	0.591773	0.72225	0.000733044	0.764571	0.725314	0.886533	0.987002	0.859025	0.0667108	0.999281	0.946468	0.35429	0.999847	0.982214	0.0624883	0.977611	0	0	0	0	1	0	0	0	0	0	1
107589	Mylk	myosin, light polypeptide kinase	-1.17942	-1.27406	-1.27461	-1.04483	-1.12921	-1.09132	-1.49569	1.10721	1.02418	-1.14828	1.19848	1.12502	0.0360771	0.00562806	0.0201067	0.570439	0.119363	0.260191	0.000259069	0.357553	0.863729	0.165137	0.0708793	0.257825	0.120717	0.141274	0.53412	0.848447	0.606755	0.844442	0.00862191	0.783158	0.999847	0.696628	0.456544	0.755068	0	0	0	0	0	0	0	0	0	0	0
107605	Rdh1	retinol dehydrogenase 1 (all trans)	-1.1455	-1.02102	1.01202	-1.02151	1.16481	-1.06135	-1.18095	-1.15296	1.04664	-1.07169	1.05369	-1.04904	0.154538	0.840723	0.923744	0.821923	0.110674	0.529561	0.15863	0.256	0.771978	0.535463	0.639467	0.682391	0.328094	0.974119	0.999717	0.954358	0.593142	0.957231	0.434344	0.702231	0.999847	0.931416	0.922216	0.958199	0	0	0	0	0	0	0	0	0	0	0
107607	Nod1	nucleotide-binding oligomerization domain containing 1	-1.28919	-1.12773	-1.22254	-1.25556	-1.07852	-1.16033	1.09216	-1.00643	1.15906	1.10166	1.24623	1.00065	0.00481892	0.209562	0.0839417	0.0109957	0.386025	0.0911754	0.417622	0.955735	0.313732	0.351211	0.0370316	0.995249	0.0298638	0.626626	0.795623	0.135299	0.862343	0.645184	0.696321	0.995692	0.999847	0.864029	0.359396	0.9995	0	0	0	0	0	0	0	0	0	0	0
107650	Pi4kb	phosphatidylinositol 4-kinase, catalytic, beta polypeptide	-1.02884	1.08094	-1.00703	-1.18217	1.07345	1.04452	-1.24562	-1.15839	-1.05744	1.02558	1.11794	-1.03456	0.743048	0.413493	0.951193	0.0575249	0.414982	0.615735	0.0527003	0.218687	0.709545	0.812188	0.296651	0.760494	0.852747	0.794995	0.999717	0.31042	0.875982	0.976511	0.238591	0.670231	0.999847	0.991472	0.745086	0.977525	0	0	0	0	0	0	0	0	0	0	0
107652	Uap1	UDP-N-acetylglucosamine pyrophosphorylase 1	1.60978	-1.15136	-1.09259	-1.0705	1.0681	1.00738	1.59877	-1.26596	1.00989	-1.15774	1.0453	-1.04442	0.00364922	0.41523	0.670516	0.665761	0.676099	0.96276	0.0611696	0.371142	0.97633	0.534252	0.850642	0.860102	0.0247126	0.796558	0.999717	0.893621	0.964839	0.999281	0.260139	0.792294	0.999847	0.930713	0.975738	0.990237	1	0	0	0	0	0	0	0	0	0	0
107684	Coro2a	coronin, actin binding protein 2A	1.62736	-1.06022	-1.00665	1.10794	1.26757	1.12575	1.25668	1.09322	-1.08709	-1.03027	1.15332	1.05998	0.0212013	0.795717	0.980592	0.61965	0.253175	0.566404	0.372653	0.743335	0.807931	0.902576	0.558768	0.81959	0.0842737	0.963865	0.999717	0.873098	0.785518	0.964887	0.658664	0.952287	0.999847	0.994027	0.892466	0.985773	1	0	0	0	0	0	0	0	0	0	0
107702	Rnh1	ribonuclease/angiogenin inhibitor 1	-1.23248	1.10128	1.02099	-1.0009	1.05223	1.01103	-1.1018	1.13625	1.10571	1.04185	1.01275	-1.10277	0.000211905	0.100262	0.766478	0.986379	0.338485	0.836024	0.168309	0.0899081	0.286716	0.538589	0.849015	0.164564	0.00350715	0.46635	0.999717	0.997465	0.837908	0.999281	0.447177	0.500535	0.999847	0.932129	0.975738	0.650253	0	0	0	0	0	0	0	0	0	0	0
107723	Slc12a6	solute carrier family 12, member 6	1.009	-1.05986	-1.00593	-1.034	-1.0525	1.00583	1.0461	1.01307	1.15186	1.04135	1.0814	1.08596	0.884635	0.391094	0.942165	0.588557	0.408504	0.924981	0.536886	0.867129	0.152934	0.560516	0.262916	0.260411	0.937644	0.780301	0.999717	0.858564	0.873021	0.999281	0.78192	0.985847	0.999847	0.939464	0.718975	0.757759	0	0	0	0	0	0	0	0	0	0	0
107732	Mrpl10	mitochondrial ribosomal protein L10	1.17748	1.03034	1.09249	1.01972	1.12583	1.12021	1.08923	-1.04008	-1.00442	1.0549	-1.0068	-1.02808	0.00195204	0.589047	0.187755	0.699092	0.021881	0.0278223	0.106659	0.482075	0.950025	0.286997	0.89212	0.597213	0.0160479	0.890335	0.939775	0.907632	0.298455	0.429775	0.355671	0.848345	0.999847	0.822734	0.982342	0.932284	0	0	0	0	0	0	0	0	0	0	0
107733	Mrpl41	mitochondrial ribosomal protein L41	1.05349	1.0032	1.03032	-1.08331	-1.04983	1.07184	-1.06664	1.00023	-1.00483	-1.01702	1.00125	-1.02516	0.315736	0.954931	0.661893	0.125667	0.348841	0.183124	0.196718	0.996508	0.94247	0.721521	0.978986	0.61667	0.514811	0.99246	0.999717	0.449353	0.841565	0.784745	0.482858	0.999292	0.999847	0.982214	0.996263	0.940422	0	0	0	0	0	0	0	0	0	0	0
107734	Mrpl30	mitochondrial ribosomal protein L30	1.08377	1.02555	1.10017	-1.00275	1.01352	1.01522	1.23977	1.00433	-1.02729	1.0485	1.09205	1.10395	0.0929658	0.626278	0.129995	0.953745	0.776469	0.749437	0.000163318	0.939403	0.707502	0.35374	0.0876436	0.0677796	0.233321	0.90355	0.881232	0.989557	0.982742	0.997369	0.00639527	0.994182	0.999847	0.865391	0.498397	0.457008	0	0	0	0	0	0	0	0	0	0	0
107746	Rapgef1	Rap guanine nucleotide exchange factor (GEF) 1	-1.04992	1.06319	1.06044	1.06419	1.16661	1.08312	-1.14694	1.12899	1.02611	1.08594	1.11079	1.08633	0.324926	0.258623	0.368571	0.209897	0.00268607	0.109166	0.0232373	0.0576235	0.74534	0.146757	0.0660052	0.164109	0.523896	0.67612	0.999717	0.560912	0.108458	0.68421	0.150544	0.433715	0.999847	0.673505	0.445144	0.650111	0	0	0	0	0	0	0	0	0	0	0
107747	Aldh1l1	aldehyde dehydrogenase 1 family, member L1	1.60995	-1.27372	-1.10338	1.09951	-1.17283	1.06412	1.4037	1.39656	-1.28908	1.23193	-1.96713	-1.05651	8.33687e-05	0.0537754	0.509147	0.401404	0.160868	0.581805	0.0808099	0.105808	0.326341	0.256385	0.000471274	0.774158	0.00196497	0.368741	0.999717	0.742239	0.676453	0.967981	0.304268	0.527091	0.999847	0.797783	0.0493397	0.978635	1	0	0	0	0	0	0	0	0	0	-1
107753	Lgals2	lectin, galactose-binding, soluble 2	4.84577	-1.10475	-1.00175	1.02752	-1.65878	-1.92809	5.93015	2.26102	-1.02456	-1.05179	-1.11299	-1.76174	0.00176619	0.850445	0.997804	0.955147	0.296708	0.177252	0.00892896	0.248483	0.978179	0.936028	0.864894	0.392053	0.0148441	0.976089	0.999717	0.989759	0.812589	0.778836	0.0864566	0.694846	0.999847	0.997766	0.976486	0.853515	1	0	0	0	0	0	1	0	0	0	0
107766	Haao	3-hydroxyanthranilate 3,4-dioxygenase	1.48286	-1.07563	-1.10186	-1.15623	-1.14654	1.09458	1.14591	-1.0348	-1.27858	1.03207	-1.09399	-1.05235	0.0250506	0.698541	0.669195	0.399815	0.427541	0.59948	0.226838	0.77433	0.10681	0.767664	0.401748	0.648789	0.0942041	0.930896	0.999717	0.741136	0.882145	0.972904	0.515947	0.963184	0.999847	0.988547	0.818113	0.948613	0	0	0	0	0	0	0	0	0	0	0
107767	Scamp1	secretory carrier membrane protein 1	1.00588	1.14328	1.23833	1.24053	1.12648	-1.06825	-1.01352	-1.19992	-1.12292	-1.13778	-1.11228	-1.05919	0.913802	0.0271023	0.00397141	0.000188521	0.0312388	0.22572	0.847476	0.0170046	0.220075	0.056636	0.114185	0.411463	0.95412	0.277113	0.305275	0.0135635	0.354817	0.820615	0.943239	0.280289	0.999847	0.484863	0.545628	0.862157	0	0	0	0	0	0	0	0	0	0	0
107769	Tm6sf1	transmembrane 6 superfamily member 1	-1.10965	-1.18365	-1.16488	1.36535	1.0022	-1.08287	1.00969	1.34587	-1.14276	-1.38919	-1.14417	1.11872	0.293767	0.122262	0.243821	0.00245798	0.982212	0.420807	0.939189	0.0309223	0.433865	0.00832579	0.266834	0.376571	0.492588	0.50193	0.978426	0.0601944	0.999931	0.91823	0.977509	0.346614	0.999847	0.226319	0.722983	0.845896	0	0	0	0	0	0	0	0	0	0	0
107770	Tm6sf2	transmembrane 6 superfamily member 2	-1.19063	-1.06189	-1.01585	-1.04364	-1.10493	1.03502	-1.49912	2.64886	1.037	1.19546	-2.00745	1.2127	0.384603	0.783917	0.952489	0.830925	0.618232	0.863377	0.313083	0.0253469	0.946088	0.63979	0.0716661	0.629637	0.580469	0.959698	0.999717	0.958162	0.949051	0.999281	0.605133	0.320447	0.999847	0.964855	0.457898	0.943082	0	0	0	0	0	0	0	0	0	0	0
107771	Bmyc	brain expressed myelocytomatosis oncogene	1.3642	1.43825	1.02961	-1.04232	-1.07252	-1.12335	1.27906	-1.12523	-1.02817	-1.03933	1.04238	1.02966	0.000564778	0.000252045	0.795555	0.627336	0.413115	0.176204	0.0010033	0.123539	0.771543	0.570218	0.541375	0.681309	0.00668195	0.0368873	0.999717	0.876771	0.874963	0.778836	0.02189	0.556219	0.999847	0.943334	0.885994	0.958128	0	0	0	0	0	0	0	0	0	0	0
107817	Jmjd6	jumonji domain containing 6	1.09092	-1.04987	1.05468	1.0325	1.02425	1.04106	1.08325	1.22068	1.04836	1.11956	1.04817	1.21189	0.110744	0.411225	0.455695	0.55382	0.657148	0.456719	0.230243	0.00633402	0.596416	0.0780236	0.457539	0.00513862	0.261635	0.793173	0.999717	0.839927	0.960022	0.933961	0.519549	0.182934	0.999847	0.543508	0.846264	0.134269	0	0	0	0	0	0	0	0	0	0	0
107823	Whsc1	Wolf-Hirschhorn syndrome candidate 1 (human)	-1.07307	-1.14335	-1.03139	-1.09465	1.00225	1.07041	1.0079	1.08222	1.03957	1.07544	1.06133	1.00086	0.202829	0.0293398	0.670353	0.10404	0.967431	0.21893	0.907474	0.275988	0.670248	0.262886	0.35866	0.989845	0.390747	0.285089	0.999717	0.412496	0.999648	0.816327	0.966854	0.71922	0.999847	0.803257	0.789293	0.999314	0	0	0	0	0	0	0	0	0	0	0
107829	Thoc5	THO complex 5	-1.06155	-1.02923	1.11134	1.05234	1.11627	1.12789	-1.09715	-1.02892	-1.03623	1.05545	-1.06169	-1.07155	0.189661	0.560763	0.0808488	0.261622	0.0176609	0.00977736	0.0660364	0.590401	0.594552	0.257398	0.209659	0.167734	0.374473	0.877233	0.787067	0.614903	0.268406	0.282643	0.27236	0.901148	0.999847	0.798181	0.671258	0.65619	0	0	0	0	0	0	0	0	0	0	0
107831	Bai1	brain-specific angiogenesis inhibitor 1	1.0937	1.02031	1.05148	1.02028	1.02252	1.05891	1.01003	1.06464	1.08452	1.16564	1.08177	1.01448	0.235195	0.806525	0.612345	0.788901	0.766523	0.44635	0.888056	0.408453	0.396391	0.0267493	0.248106	0.839334	0.429314	0.965461	0.999717	0.943811	0.982636	0.929537	0.959049	0.815601	0.999847	0.379566	0.703815	0.988329	0	0	0	0	0	0	0	0	0	0	0
107869	Cth	cystathionase (cystathionine gamma-lyase)	1.94577	1.06388	1.11799	1.07042	1.06914	1.15577	1.4773	-1.09717	-1.20004	-1.2578	-1.3542	-1.29271	7.50651e-07	0.637641	0.482234	0.571166	0.577918	0.230662	0.000172883	0.372391	0.166872	0.0160753	0.00178877	0.0104263	7.19025e-05	0.909854	0.999717	0.84911	0.941455	0.823705	0.00665698	0.792573	0.999847	0.307522	0.0956296	0.194779	1	0	0	0	0	0	0	0	0	0	0
107932	Chd4	chromodomain helicase DNA binding protein 4	-1.09397	-1.07927	-1.11533	1.069	-1.00163	1.00409	1.00539	-1.03556	1.15889	1.02216	1.14735	-1.03117	0.108898	0.211376	0.13921	0.231238	0.97651	0.941284	0.958763	0.752443	0.293927	0.825045	0.169353	0.767858	0.258449	0.628195	0.890623	0.585422	0.999697	0.999281	0.985499	0.95575	0.999847	0.991472	0.621163	0.977611	0	0	0	0	0	0	0	0	0	0	0
107934	Celsr3	cadherin, EGF LAG seven-pass G-type receptor 3 (flamingo homolog, Drosophila)	1.06834	-1.11954	-1.08685	-1.47564	-1.00118	-1.08748	1.01996	-1.16114	-1.24001	1.03665	1.05997	1.03337	0.345556	0.143286	0.367739	6.79515e-07	0.986526	0.232572	0.776588	0.0479463	0.0248283	0.588387	0.382248	0.637636	0.543939	0.534651	0.999717	0.000352902	0.999931	0.825417	0.910221	0.410704	0.985336	0.949198	0.807885	0.945066	0	0	0	0	0	0	0	0	0	0	0
107939	Pom121	nuclear pore membrane protein 121	1.02358	-1.09207	1.05663	1.0375	1.03146	-1.00287	-1.15068	-1.02187	-1.01869	1.00456	-1.04401	1.09672	0.675988	0.152514	0.454984	0.509606	0.578776	0.958947	0.027679	0.74469	0.825257	0.939074	0.469968	0.142455	0.808084	0.548425	0.999717	0.811691	0.941455	0.999281	0.164873	0.952735	0.999847	0.997766	0.85354	0.613547	0	0	0	0	0	0	0	0	0	0	0
107951	Cdk9	cyclin-dependent kinase 9 (CDC2-related kinase)	-1.08617	-1.04106	-1.05357	-1.15828	1.0755	1.00236	-1.13037	-1.01046	1.04151	-1.02346	-1.0276	1.03168	0.196699	0.563479	0.534564	0.0238701	0.254841	0.970382	0.0508512	0.874169	0.624213	0.693562	0.643819	0.613346	0.383146	0.87798	0.999717	0.202539	0.786612	0.999281	0.233729	0.986635	0.999847	0.974508	0.924445	0.939037	0	0	0	0	0	0	0	0	0	0	0
107970	Hist1h1t	histone cluster 1, H1t	1.03557	-1.03446	1.10652	-1.03392	1.03512	1.0239	-1.09983	-1.08801	-1.08155	-1.01551	-1.09037	-1.00319	0.613099	0.654257	0.269289	0.629386	0.617508	0.73243	0.128476	0.204471	0.348588	0.79458	0.147011	0.959023	0.766145	0.915026	0.992852	0.877621	0.948466	0.994615	0.392165	0.65705	0.999847	0.991386	0.597073	0.997303	0	0	0	0	0	0	0	0	0	0	0
107971	Frs3	fibroblast growth factor receptor substrate 3	1.08969	-1.0069	1.02669	-1.12917	-1.04409	1.05623	-1.03959	-1.11821	-1.02565	-1.11103	1.04255	-1.02966	0.121697	0.908957	0.716409	0.0302989	0.433246	0.321147	0.5247	0.0893987	0.757337	0.0742452	0.474406	0.631711	0.278977	0.98651	0.999717	0.22491	0.884958	0.879031	0.775224	0.500425	0.999847	0.532773	0.856134	0.943153	0	0	0	0	0	0	0	0	0	0	0
107975	Pacs1	phosphofurin acidic cluster sorting protein 1	-1.16	1.03609	1.10489	-1.03546	1.03882	-1.06191	-1.15247	-1.08647	-1.02437	1.0404	1.10019	1.15834	0.0208292	0.605789	0.230964	0.578789	0.544092	0.339842	0.0639769	0.304263	0.812368	0.582438	0.187914	0.0552992	0.0832561	0.895395	0.970795	0.853617	0.926368	0.887197	0.267475	0.744537	0.999847	0.947895	0.644638	0.422764	0	0	0	0	0	0	0	0	0	0	0
107976	Bre	brain and reproductive organ-expressed protein	1.0761	1.14314	1.11128	1.12388	1.15617	1.09504	1.00978	-1.00816	-1.01228	1.03578	-1.10524	-1.03855	0.174869	0.0258196	0.139792	0.0328453	0.00870817	0.0944803	0.851206	0.883054	0.861066	0.478324	0.0470226	0.466786	0.354373	0.271349	0.890623	0.234003	0.193275	0.651207	0.944516	0.987138	0.999847	0.914758	0.38717	0.889189	0	0	0	0	0	0	0	0	0	0	0
107986	Ddb2	damage specific DNA binding protein 2	-1.06888	-1.04521	1.00624	1.04829	-1.06283	-1.01715	1.3139	-1.11702	1.01547	1.06851	1.15662	1.10959	0.203474	0.438458	0.927762	0.366206	0.244084	0.743812	0.00375237	0.254303	0.899701	0.444379	0.0964002	0.253755	0.391733	0.811357	0.999717	0.712865	0.777785	0.995939	0.0503299	0.700457	0.999847	0.901041	0.513907	0.752347	0	0	0	0	0	0	0	0	0	0	0
107993	Bfsp2	beaded filament structural protein 2, phakinin	1.07915	1.0075	-1.07821	-1.03106	-1.01097	1.12009	-1.08149	-1.05554	-1.08269	-1.16607	-1.03638	-1.10166	0.252602	0.917866	0.390315	0.644348	0.869093	0.0907885	0.333642	0.530207	0.465197	0.049907	0.642761	0.233188	0.448266	0.987241	0.999717	0.884809	0.995393	0.645184	0.623449	0.873121	0.999847	0.467028	0.924114	0.732402	0	0	0	0	0	0	0	0	0	0	0
107995	Cdc20	cell division cycle 20	-1.14023	-1.09101	-1.01496	-1.00771	-1.02265	1.12376	-1.77945	-1.10163	-1.02394	1.17243	-1.29496	-2.09377	0.240706	0.475114	0.919387	0.94492	0.840377	0.296255	2.73738e-07	0.359473	0.858667	0.0955212	0.00793156	5.58943e-10	0.435573	0.82696	0.999717	0.986992	0.990833	0.867981	7.24012e-05	0.784457	0.999847	0.587308	0.185102	1.2038e-06	0	0	0	0	0	0	-1	0	0	0	0
107999	Gtpbp6	GTP binding protein 6 (putative)	-1.19109	1.00802	1.05075	-1.05654	-1.00553	-1.07121	-1.18856	-1.01025	-1.00525	-1.09493	1.12292	1.09626	0.0214643	0.921739	0.613806	0.459888	0.940801	0.355976	0.027422	0.900534	0.959414	0.217676	0.116636	0.233115	0.0849032	0.987568	0.999717	0.783361	0.999648	0.89742	0.164389	0.990328	0.999847	0.758332	0.548929	0.732402	0	0	0	0	0	0	0	0	0	0	0
108000	Cenpf	centromere protein F	-1.05567	-1.22112	-1.06058	-1.06917	-1.07662	1.10716	-1.2114	-1.20564	-1.01704	-1.01468	-1.21764	-1.48445	0.579306	0.0655345	0.648257	0.494026	0.45048	0.29922	0.0164365	0.027458	0.871763	0.844415	0.0101201	4.40654e-06	0.741727	0.396047	0.999717	0.804468	0.89376	0.867981	0.124834	0.331694	0.999847	0.992457	0.207579	0.0011863	0	0	0	0	0	0	0	0	0	0	0
108011	Ap4e1	adaptor-related protein complex AP-4, epsilon 1	-1.03781	-1.05499	1.05982	-1.01928	-1.03757	1.02336	-1.18484	1.1012	-1.00311	-1.00925	-1.08802	1.15349	0.551236	0.43287	0.48001	0.75884	0.553787	0.710592	0.0339443	0.250913	0.976485	0.901918	0.261662	0.0724835	0.720611	0.809006	0.999717	0.932133	0.931473	0.990199	0.186392	0.697379	0.999847	0.994027	0.718014	0.469044	0	0	0	0	0	0	0	0	0	0	0
108012	Ap1s2	adaptor-related protein complex 1, sigma 2 subunit	-1.09002	1.01993	-1.2024	-1.0963	-1.25578	1.01924	-1.07422	1.08189	1.13516	1.11338	1.02615	1.25527	0.449613	0.874052	0.222482	0.420113	0.0490529	0.866888	0.449245	0.435042	0.320143	0.235944	0.774441	0.0188727	0.639254	0.98027	0.967913	0.754384	0.436756	0.999281	0.720651	0.826344	0.999847	0.777278	0.961499	0.256426	0	0	0	0	0	0	0	0	0	0	0
108013	Celf4	CUGBP, Elav-like family member 4	-1.31918	-1.1123	-1.13596	-1.28893	-1.1571	-1.14528	-1.18371	-1.01393	-1.03047	1.05188	1.44679	1.52644	0.000930077	0.224794	0.227854	0.00223975	0.0707738	0.0923671	0.0891187	0.894447	0.819676	0.588543	0.000209505	6.19453e-05	0.00945202	0.641963	0.968904	0.0565987	0.504909	0.649058	0.322504	0.988758	0.999847	0.949198	0.0297972	0.00833827	0	0	0	0	0	0	0	0	0	0	0
108014	Srsf9	serine/arginine-rich splicing factor 9	-1.04627	-1.11828	1.07366	-1.01716	1.02841	1.04018	1.01201	1.13863	1.04245	1.11931	1.04747	1.10716	0.304605	0.0228983	0.222544	0.698144	0.523638	0.370722	0.826634	0.028755	0.571163	0.0337425	0.374077	0.0659184	0.503584	0.257363	0.967913	0.907343	0.91995	0.902649	0.934229	0.338152	0.999847	0.412822	0.802423	0.45131	0	0	0	0	0	0	0	0	0	0	0
108015	Chrnb4	cholinergic receptor, nicotinic, beta polypeptide 4	1.09531	1.01343	-1.05385	-1.10716	1.70558	-1.05538	-1.07909	-1.48864	-1.10044	1.00013	1.171	-1.0107	0.334582	0.896776	0.672581	0.2811	4.54308e-07	0.566725	0.669753	0.040035	0.690084	0.999379	0.355369	0.952398	0.533323	0.983489	0.999717	0.634921	0.000488738	0.964987	0.860875	0.38542	0.999847	0.999777	0.78617	0.996784	0	0	0	0	1	0	0	0	0	0	0
108017	Fxyd4	FXYD domain-containing ion transport regulator 4	1.11054	1.10681	1.1387	-1.05287	1.1162	2.48424	-1.09615	-1.05958	1.16123	-1.15502	1.00243	3.89513	0.418123	0.473716	0.447106	0.690074	0.396054	2.58934e-09	0.424171	0.635671	0.33394	0.190683	0.982262	7.87689e-17	0.610919	0.826541	0.999717	0.904465	0.868333	2.01297e-05	0.701578	0.919072	0.999847	0.728609	0.997171	1.18752e-12	0	0	0	0	0	1	0	0	0	0	0
108022	Igkv6-15	immunoglobulin kappa variable 6-15	-1.01008	1.05695	1.39797	2.68458	1.11597	-1.48038	-1.45591	2.59444	4.48436	2.97854	-2.39313	4.49991	0.981145	0.905079	0.550349	0.0230094	0.796019	0.35705	0.522154	0.130683	0.0609615	0.0548743	0.122522	0.0126231	0.988583	0.985712	0.999717	0.199049	0.985357	0.898038	0.773737	0.567063	0.999847	0.479308	0.561151	0.214451	0	0	0	0	0	0	0	0	0	0	0
108030	Lin7a	lin-7 homolog A (C. elegans)	-1.02512	1.07651	-1.07667	1.03653	-1.12528	-1.18315	-1.03177	-1.10557	-1.0532	-1.01057	1.13759	-1.05847	0.613153	0.172926	0.256169	0.465131	0.0188336	0.00108329	0.60526	0.123213	0.524552	0.855366	0.0287804	0.34908	0.766145	0.575703	0.984337	0.786289	0.276253	0.0976972	0.823492	0.555918	0.999847	0.993189	0.323296	0.828008	0	0	0	0	0	0	0	0	0	0	0
108037	Shmt2	serine hydroxymethyltransferase 2 (mitochondrial)	1.10621	-1.15685	-1.0866	-1.05516	-1.0572	-1.05985	1.1451	1.07482	1.0073	1.33608	-1.07355	1.07805	0.21627	0.104707	0.438884	0.508594	0.49351	0.474402	0.166573	0.486457	0.955557	0.00270494	0.444762	0.440138	0.407665	0.477619	0.999717	0.811336	0.911534	0.940486	0.444547	0.8502	0.999847	0.128238	0.839424	0.874361	0	0	0	0	0	0	0	0	0	0	0
108043	Chrnb3	cholinergic receptor, nicotinic, beta polypeptide 3	1.02511	1.03291	-1.16342	-1.0325	1.04424	1.0782	-1.15559	1.00281	-1.0238	-1.07999	-1.03039	-1.18313	0.770175	0.727458	0.179994	0.706363	0.610264	0.376518	0.0997171	0.975758	0.840258	0.354354	0.717697	0.056641	0.869601	0.939392	0.932647	0.910599	0.948466	0.905018	0.342914	0.997633	0.999847	0.865477	0.94677	0.427837	0	0	0	0	0	0	0	0	0	0	0
108052	Slc14a1	solute carrier family 14 (urea transporter), member 1	-1.25495	-1.42119	-1.46949	-1.00586	1.13285	1.04112	-1.37613	1.22133	1.20124	1.02887	-1.20298	-1.05203	0.0106538	0.000439903	0.00127432	0.946007	0.152238	0.64093	0.0513475	0.2467	0.398689	0.852986	0.231966	0.752807	0.0525549	0.0460795	0.17937	0.987132	0.66201	0.982843	0.23496	0.694211	0.999847	0.993189	0.693049	0.977525	0	0	0	0	0	0	0	0	0	0	0
108058	Camk2d	calcium/calmodulin-dependent protein kinase II, delta	1.14294	-1.02134	-1.07438	1.13503	1.0093	1.01265	-1.03573	1.02126	-1.00462	1.05901	-1.05435	-1.00349	0.0563584	0.779447	0.431233	0.0699794	0.893088	0.855133	0.594312	0.764292	0.958521	0.363077	0.400958	0.957806	0.164547	0.957302	0.999717	0.341308	0.997552	0.999281	0.816576	0.959691	0.999847	0.872193	0.818086	0.997173	0	0	0	0	0	0	0	0	0	0	0
108062	Cstf2	cleavage stimulation factor, 3' pre-RNA subunit 2	1.02449	-1.02808	-1.04513	1.04092	1.03405	1.18819	1.00299	-1.10614	-1.07837	1.14679	1.1059	1.10557	0.643858	0.628896	0.523182	0.444277	0.522653	0.00162579	0.959884	0.115094	0.346905	0.0185016	0.0799089	0.0953174	0.786468	0.90493	0.999717	0.772744	0.919843	0.124041	0.985844	0.543894	0.999847	0.325853	0.480843	0.519114	0	0	0	0	0	0	0	0	0	0	0
108067	Eif2b3	eukaryotic translation initiation factor 2B, subunit 3	-1.09724	-1.08712	-1.11503	1.05966	1.00427	-1.03723	-1.04436	-1.05431	-1.00426	1.11862	-1.00994	-1.14619	0.202715	0.293659	0.256711	0.424253	0.953039	0.613617	0.650967	0.604968	0.973707	0.223429	0.913893	0.158387	0.390629	0.705279	0.984337	0.757789	0.999648	0.975994	0.850301	0.908959	0.999847	0.765202	0.985702	0.643609	0	0	0	0	0	0	0	0	0	0	0
108068	Grm2	glutamate receptor, metabotropic 2	1.12742	-1.11059	-1.02168	-1.03418	1.02678	1.05713	-1.11119	-1.02731	1.10561	-1.06461	-1.00585	-1.15517	0.0975633	0.183626	0.820229	0.638612	0.711863	0.438397	0.152164	0.728932	0.308414	0.369968	0.933233	0.051964	0.241241	0.592502	0.999717	0.882884	0.970572	0.926387	0.425529	0.948295	0.999847	0.874013	0.987376	0.412853	0	0	0	0	0	0	0	0	0	0	0
108075	Ltbp4	latent transforming growth factor beta binding protein 4	-1.40335	-1.07043	-1.15889	1.10257	-1.01441	-1.22088	-1.0873	-1.08483	1.46393	1.12466	1.49743	1.19454	0.00173746	0.548469	0.282661	0.347164	0.889979	0.0577161	0.525173	0.561672	0.0347651	0.350897	0.00207537	0.179968	0.0146763	0.870854	0.996972	0.695204	0.997552	0.557935	0.775671	0.887246	0.999847	0.863983	0.104798	0.67027	0	0	0	0	0	0	0	0	0	0	0
108077	Skiv2l	superkiller viralicidic activity 2-like (S. cerevisiae)	1.01875	-1.11395	1.01721	-1.11458	1.06127	-1.01872	-1.01142	1.10207	1.0166	-1.12404	1.06297	1.07123	0.803968	0.191056	0.862803	0.150904	0.428029	0.804261	0.906264	0.346132	0.898967	0.207029	0.507664	0.476528	0.890355	0.601947	0.999717	0.484605	0.882145	0.999281	0.966781	0.775952	0.999847	0.74544	0.873045	0.891923	0	0	0	0	0	0	0	0	0	0	0
108079	Prkaa2	protein kinase, AMP-activated, alpha 2 catalytic subunit	-1.00289	-1.09064	-1.02768	-1.01735	1.1142	1.09056	1.02185	-1.34162	-1.02741	-1.26561	1.16261	-1.13662	0.97088	0.31777	0.793453	0.82768	0.17455	0.275001	0.893227	0.0909737	0.90065	0.129257	0.328861	0.42782	0.984013	0.727603	0.999717	0.955917	0.699499	0.852936	0.960917	0.501103	0.999847	0.648046	0.767123	0.869014	0	0	0	0	0	0	0	0	0	0	0
108083	Pip4k2b	phosphatidylinositol-5-phosphate 4-kinase, type II, beta	-1.2856	-1.02943	-1.05727	-1.05622	-1.07697	-1.02425	-1.06704	1.00938	1.07846	-1.01682	1.11877	1.13489	7.60138e-05	0.654029	0.476068	0.356294	0.212574	0.685168	0.435211	0.915867	0.499202	0.833053	0.159818	0.131085	0.00184059	0.915026	0.999717	0.704515	0.745849	0.988179	0.709553	0.990328	0.999847	0.991829	0.611311	0.595613	0	0	0	0	0	0	0	0	0	0	0
108086	Rnf216	ring finger protein 216	-1.06709	-1.03342	1.06975	1.08319	1.10368	1.04698	-1.02852	1.02962	1.02799	-1.05706	1.11305	1.03303	0.200432	0.551454	0.31247	0.116466	0.053987	0.363608	0.633387	0.642165	0.727596	0.325527	0.0607554	0.581651	0.388107	0.87242	0.999717	0.434721	0.452567	0.900424	0.838475	0.922124	0.999847	0.847972	0.42962	0.929392	0	0	0	0	0	0	0	0	0	0	0
108089	Rnf144a	ring finger protein 144A	-1.00575	1.06382	-1.07473	1.09696	1.10132	1.04135	-1.17664	-1.10014	1.05954	-1.09242	-1.04301	-1.08032	0.914385	0.291323	0.3078	0.0865867	0.0742489	0.448203	0.00274986	0.089751	0.410559	0.0794971	0.398344	0.142015	0.954253	0.702941	0.999717	0.378763	0.513908	0.930358	0.0411999	0.500535	0.999847	0.548261	0.81706	0.612944	0	0	0	0	0	0	0	0	0	0	0
108097	Prkab2	protein kinase, AMP-activated, beta 2 non-catalytic subunit	1.10858	-1.04988	-1.01846	1.00034	-1.15144	1.00957	1.21797	1.00161	-1.07136	-1.0431	1.13581	1.10146	0.0531239	0.39762	0.791545	0.99478	0.0090909	0.855815	0.0331855	0.986732	0.572416	0.625995	0.144838	0.288925	0.158119	0.784767	0.999717	0.998591	0.197194	0.999281	0.183685	0.997693	0.999847	0.960678	0.593523	0.783436	0	0	0	0	0	0	0	0	0	0	0
108098	Med21	mediator complex subunit 21	-1.0758	-1.0696	-1.0518	-1.31833	-1.18846	1.00644	1.08247	-1.00127	1.06753	1.12673	1.07981	1.07213	0.290915	0.373548	0.578848	0.000168858	0.0146422	0.92571	0.215676	0.984999	0.445839	0.0531036	0.208682	0.275792	0.489933	0.76858	0.999717	0.0128443	0.243693	0.999281	0.502507	0.997693	0.999847	0.473162	0.670302	0.770543	0	0	0	0	0	0	0	0	0	0	0
108099	Prkag2	protein kinase, AMP-activated, gamma 2 non-catalytic subunit	-1.11718	1.05316	1.36335	1.42792	1.13395	1.03601	-1.08517	1.08766	-1.11619	-1.20435	1.10748	1.03346	0.0838987	0.455455	0.000449672	5.4766e-07	0.0507532	0.5764	0.333107	0.350227	0.333177	0.0236151	0.206476	0.695651	0.217035	0.819189	0.1075	0.000294582	0.442102	0.967981	0.62315	0.778797	0.999847	0.360711	0.667417	0.962023	0	0	0	0	0	0	0	0	0	0	0
108100	Baiap2	brain-specific angiogenesis inhibitor 1-associated protein 2	1.18645	1.14551	1.06939	1.01912	1.01039	1.07654	-1.00485	-1.11672	-1.10612	-1.01949	-1.0034	-1.12139	0.000643606	0.0111552	0.286928	0.690199	0.82778	0.12442	0.93681	0.0938473	0.222459	0.740401	0.953549	0.0647005	0.00738822	0.1911	0.999717	0.904549	0.990328	0.710615	0.976721	0.50636	0.999847	0.985111	0.991694	0.449347	0	0	0	0	0	0	0	0	0	0	0
108101	Fermt3	fermitin family homolog 3 (Drosophila)	-1.428	1.06742	1.16865	1.07634	1.12659	1.04953	1.44636	1.04123	1.34966	1.2744	-1.0887	1.06732	0.192289	0.826049	0.663489	0.786233	0.660511	0.858522	0.299853	0.914739	0.529837	0.474077	0.801482	0.854084	0.377731	0.971053	0.999717	0.943008	0.961155	0.999281	0.591703	0.990328	0.999847	0.913261	0.967735	0.989755	0	0	0	0	0	0	0	0	0	0	0
108105	B3gnt5	UDP-GlcNAc:betaGal beta-1,3-N-acetylglucosaminyltransferase 5	-1.1435	1.14387	-1.05209	-1.13734	-1.31116	1.07377	-1.1872	-1.26616	1.09659	1.07615	-1.09754	-1.31928	0.450671	0.489523	0.828275	0.469015	0.13049	0.688311	0.425735	0.304842	0.749735	0.720415	0.650007	0.200464	0.640456	0.837041	0.999717	0.788425	0.624987	0.988257	0.702167	0.744537	0.999847	0.982214	0.926836	0.694279	0	0	0	0	0	0	0	0	0	0	0
108112	Eif4ebp3	eukaryotic translation initiation factor 4E binding protein 3	-1.18336	-1.19785	-1.16757	1.04075	-1.19655	-1.25358	-1.02148	-1.41093	-1.10266	-1.06957	1.36356	1.04024	0.0352735	0.0390233	0.138127	0.610757	0.0252235	0.00537958	0.889811	0.0389329	0.636104	0.646133	0.0378094	0.797084	0.118792	0.325612	0.890623	0.868796	0.319504	0.212117	0.959725	0.380397	0.999847	0.965804	0.361784	0.982917	0	0	0	0	0	0	0	0	0	0	0
108114	Slc22a7	solute carrier family 22 (organic anion transporter), member 7	1.07707	1.00925	1.0593	-1.17821	1.05364	1.0973	1.00256	-1.02236	-1.16242	-1.05195	1.0152	-1.03978	0.323906	0.910601	0.560815	0.0320779	0.486544	0.218425	0.971243	0.770277	0.119418	0.456154	0.823954	0.583531	0.522756	0.986713	0.999717	0.230966	0.909128	0.815684	0.990382	0.961546	0.999847	0.905699	0.970766	0.929623	0	0	0	0	0	0	0	0	0	0	0
108115	Slco4a1	solute carrier organic anion transporter family, member 4a1	1.63474	-1.27703	-1.30173	-1.07822	-1.0677	-1.05456	1.41783	-1.0211	1.04312	1.12719	-1.07388	-1.07704	0.000184208	0.0739511	0.109024	0.541776	0.595482	0.666676	0.0168153	0.8904	0.825327	0.379181	0.599753	0.602177	0.00321106	0.414044	0.852547	0.832961	0.946129	0.984387	0.125789	0.988211	0.999847	0.877125	0.911388	0.934475	1	0	0	0	0	0	0	0	0	0	0
108116	Slco3a1	solute carrier organic anion transporter family, member 3a1	1.02763	-1.08912	1.02632	1.23394	-1.09003	-1.17776	1.17154	1.04576	1.20573	1.06861	1.0174	-1.06502	0.707456	0.285035	0.786294	0.00519171	0.237897	0.0274522	0.0121321	0.494183	0.0265614	0.259288	0.768133	0.30647	0.828834	0.699239	0.999717	0.0909214	0.77369	0.42713	0.103394	0.855636	0.999847	0.799719	0.960779	0.797023	0	0	0	0	0	0	0	0	0	0	0
108123	Napg	N-ethylmaleimide sensitive fusion protein attachment protein gamma	1.0276	-1.01421	1.04177	-1.0643	1.0046	1.04609	-1.01055	-1.03891	-1.02226	-1.02566	-1.00397	1.02312	0.455291	0.723211	0.3955	0.0907733	0.899658	0.218531	0.827182	0.457055	0.733437	0.58093	0.931138	0.63463	0.644347	0.938779	0.999717	0.389054	0.999156	0.815685	0.934585	0.835816	0.999847	0.947895	0.987189	0.943375	0	0	0	0	0	0	0	0	0	0	0
108124	Napa	N-ethylmaleimide sensitive fusion protein attachment protein alpha	-1.04137	-1.02777	-1.01262	1.07455	1.0215	1.01263	-1.03304	1.12246	1.10075	-1.05987	1.08316	1.06675	0.23072	0.45762	0.777495	0.0359736	0.527453	0.709015	0.335491	0.00203294	0.0374209	0.0739745	0.0153446	0.0586251	0.424646	0.820263	0.999717	0.244436	0.91995	0.989786	0.625747	0.105142	0.999847	0.532684	0.247714	0.430724	0	0	0	0	0	0	0	0	0	0	0
108138	Xrcc4	X-ray repair complementing defective repair in Chinese hamster cells 4	-1.00732	1.05342	1.02921	1.02976	-1.01773	1.04737	-1.01338	-1.06216	-1.21268	1.07043	-1.17986	-1.04391	0.867985	0.28071	0.619184	0.504477	0.68883	0.29358	0.817966	0.329202	0.0156957	0.21992	0.00388713	0.458014	0.927795	0.69538	0.999717	0.808978	0.967283	0.867981	0.930972	0.763415	0.893934	0.761223	0.139863	0.882882	0	0	0	0	0	0	0	0	0	0	0
108143	Taf9	TAF9 RNA polymerase II, TATA box binding protein (TBP)-associated factor	1.00561	-1.11257	1.01124	-1.06995	-1.10529	1.10595	-1.05771	1.02732	-1.04651	-1.0139	-1.06899	1.07433	0.921686	0.0907749	0.881668	0.237481	0.0825333	0.0807729	0.38975	0.697399	0.603593	0.82395	0.284645	0.272816	0.958205	0.449281	0.999717	0.591679	0.532524	0.620906	0.673177	0.938331	0.999847	0.991472	0.733429	0.767775	0	0	0	0	0	0	0	0	0	0	0
108147	Atic	5-aminoimidazole-4-carboxamide ribonucleotide formyltransferase/IMP cyclohydrolase	-1.17997	-1.22756	-1.25004	-1.13481	1.0239	-1.03642	-1.11753	-1.08678	1.08051	1.24827	1.11313	1.0127	0.0526975	0.029055	0.0479173	0.135998	0.778631	0.670407	0.119705	0.271383	0.416321	0.00167267	0.115761	0.858189	0.157317	0.284043	0.689414	0.464018	0.983089	0.985252	0.379214	0.715422	0.999847	0.0971051	0.547777	0.990192	0	0	0	0	0	0	0	0	0	0	0
108148	Galnt2	UDP-N-acetyl-alpha-D-galactosamine:polypeptide N-acetylgalactosaminyltransferase 2	1.01757	1.10852	1.0839	1.02914	1.03907	-1.04824	-1.23844	1.03679	1.09359	1.00129	-1.00169	1.05223	0.817067	0.214307	0.418744	0.702946	0.611016	0.532092	0.00614667	0.65308	0.379173	0.985667	0.981225	0.500269	0.898137	0.630358	0.999717	0.909166	0.948466	0.957899	0.0688463	0.925311	0.999847	0.998941	0.996879	0.901339	0	0	0	0	0	0	0	0	0	0	0
108150	Galnt7	UDP-N-acetyl-alpha-D-galactosamine: polypeptide N-acetylgalactosaminyltransferase 7	1.80272	1.26843	1.12839	1.08379	1.20626	-1.07601	1.47217	-1.54302	-1.1794	-1.17255	1.01407	-1.32855	0.0107901	0.335068	0.683633	0.72009	0.404823	0.744197	0.234548	0.211147	0.704467	0.606145	0.963847	0.381118	0.0530166	0.74047	0.999717	0.916814	0.871129	0.996121	0.52412	0.660397	0.999847	0.952549	0.992348	0.847399	1	0	0	0	0	0	0	0	0	0	0
108151	Sema3d	sema domain, immunoglobulin domain (Ig), short basic domain, secreted, (semaphorin) 3D	-1.20417	1.01255	-1.00102	1.11716	-1.10346	-1.01755	-1.16945	-1.03118	1.02585	-1.04203	1.0666	1.04081	0.0158867	0.879324	0.991772	0.143627	0.192856	0.816712	0.0791196	0.743132	0.82913	0.623822	0.443159	0.649367	0.0687357	0.980703	0.999717	0.475956	0.722624	0.999281	0.30129	0.95227	0.999847	0.959276	0.838647	0.948779	0	0	0	0	0	0	0	0	0	0	0
108153	Adamts7	a disintegrin-like and metallopeptidase (reprolysin type) with thrombospondin type 1 motif, 7	-1.12618	1.00169	1.12424	-1.01061	-1.08398	1.0112	-1.10018	-1.02319	-1.08055	-1.13135	1.01001	-1.03274	0.0832649	0.981763	0.193275	0.876041	0.236444	0.869281	0.166115	0.752972	0.400815	0.0624871	0.87856	0.637667	0.216067	0.99662	0.945793	0.971807	0.771843	0.999281	0.444113	0.955861	0.999847	0.502177	0.979782	0.945066	0	0	0	0	0	0	0	0	0	0	0
108155	Ogt	O-linked N-acetylglucosamine (GlcNAc) transferase (UDP-N-acetylglucosamine:polypeptide-N-acetylglucosaminyl transferase)	-1.1369	-1.12547	-1.09444	-1.13123	-1.06307	-1.09177	1.69981	1.15453	1.3245	1.0645	1.31384	1.13214	0.0555401	0.105437	0.30188	0.0654417	0.355328	0.186301	2.83794e-05	0.250456	0.0774445	0.574849	0.0169051	0.289805	0.162805	0.479412	0.999717	0.329972	0.843567	0.789597	0.00173218	0.696785	0.999847	0.945759	0.25848	0.78386	0	0	0	0	0	0	1	0	0	0	0
108156	Mthfd1	methylenetetrahydrofolate dehydrogenase (NADP+ dependent), methenyltetrahydrofolate cyclohydrolase, formyltetrahydrofolate synthase	1.33567	-1.28985	-1.1379	-1.1249	1.08019	1.07984	1.14833	-1.06483	-1.05518	1.11493	-1.02301	1.01169	0.000222349	0.00245662	0.187179	0.113965	0.297115	0.29916	0.128969	0.513872	0.658053	0.209118	0.791376	0.897443	0.00359513	0.0988032	0.939775	0.430313	0.813136	0.867981	0.392875	0.864394	0.999847	0.74746	0.964616	0.992376	0	0	0	0	0	0	0	0	0	0	0
108159	Ubxn8	UBX domain protein 8	1.35076	1.16795	1.23735	-1.00314	1.06144	1.13633	1.20201	-1.05926	-1.20942	1.04983	-1.25099	-1.0673	0.00101132	0.107308	0.0678538	0.971232	0.494241	0.145854	0.0655252	0.58324	0.154442	0.604692	0.019947	0.508646	0.00993596	0.481631	0.757115	0.993817	0.911629	0.740877	0.271389	0.89733	0.999847	0.952132	0.276838	0.905174	0	0	0	0	0	0	0	0	0	0	0
108160	Fam50a	family with sequence similarity 50, member A	-1.18227	-1.02991	1.09527	-1.11674	-1.07244	-1.00133	-1.04001	1.1041	-1.01308	-1.05469	-1.00426	1.1616	0.00386135	0.629734	0.219618	0.0517032	0.21315	0.980988	0.555578	0.165652	0.884383	0.402466	0.946532	0.0275372	0.0256118	0.905175	0.964833	0.293296	0.747266	0.999281	0.7943	0.611921	0.999847	0.887456	0.99101	0.314747	0	0	0	0	0	0	0	0	0	0	0
108161	Fam50b	family with sequence similarity 50, member B	-1.04501	1.02558	-1.04797	-1.03754	1.02144	1.08334	1.06215	1.05644	-1.0677	-1.02412	1.02034	1.02759	0.455691	0.695294	0.547102	0.531991	0.718797	0.177476	0.291359	0.366535	0.3932	0.660603	0.710591	0.632549	0.644731	0.92926	0.999717	0.825416	0.972669	0.778836	0.582901	0.789549	0.999847	0.967925	0.945012	0.943159	0	0	0	0	0	0	0	0	0	0	0
108176	Npm3-ps1	nucleoplasmin 3, pseudogene 1	-1.32104	-1.23959	-1.17502	-1.24921	-1.23114	1.04489	-1.19718	-1.19336	-1.18846	1.0381	1.00261	-1.01617	0.00629618	0.0502614	0.217921	0.0271474	0.0384159	0.656034	0.172923	0.208372	0.328971	0.764736	0.983345	0.902501	0.0364438	0.359441	0.964833	0.21454	0.38727	0.98331	0.453094	0.65865	0.999847	0.988472	0.997272	0.992843	0	0	0	0	0	0	0	0	0	0	0
108645	Mat2b	methionine adenosyltransferase II, beta	1.17481	1.02703	-1.00392	-1.00024	-1.00655	-1.04688	1.14336	1.07222	1.03025	1.00116	1.08445	-1.00921	0.00416074	0.653054	0.956397	0.996505	0.904106	0.399002	0.0828449	0.391874	0.771256	0.987245	0.267316	0.904162	0.0269292	0.914795	0.999717	0.999167	0.999414	0.912949	0.308647	0.805501	0.999847	0.999164	0.72314	0.992843	0	0	0	0	0	0	0	0	0	0	0
108652	Slc35b3	solute carrier family 35, member B3	1.29769	-1.11587	-1.07157	-1.13564	1.1334	-1.01177	1.20335	-1.09243	1.03533	1.0129	1.02392	-1.1222	0.00436811	0.258329	0.55279	0.152556	0.158926	0.894384	0.126353	0.48947	0.829411	0.910699	0.836161	0.337889	0.0279474	0.67612	0.999717	0.485936	0.672733	0.999281	0.388551	0.851906	0.999847	0.995037	0.972948	0.817641	0	0	0	0	0	0	0	0	0	0	0
108654	Fam210a	family with sequence similarity 210, member A	1.13417	-1.01431	1.05824	1.09729	1.01382	1.00778	1.15385	-1.05515	-1.16904	1.00468	-1.07537	1.04842	0.0698059	0.849556	0.531404	0.178257	0.841047	0.909814	0.143435	0.603307	0.233591	0.959705	0.432888	0.625719	0.191537	0.976059	0.999717	0.51959	0.990833	0.999281	0.4141	0.907731	0.999847	0.998103	0.833673	0.94145	0	0	0	0	0	0	0	0	0	0	0
108655	Foxp1	forkhead box P1	-1.19306	-1.05678	1.02088	-1.0513	-1.07938	-1.02571	-1.1835	-1.14979	-1.0491	-1.05043	1.04926	-1.10299	0.0137728	0.470248	0.822361	0.474062	0.27575	0.715877	0.15627	0.268571	0.762226	0.661641	0.668839	0.406572	0.0624027	0.825067	0.999717	0.792244	0.799085	0.992527	0.430902	0.712386	0.999847	0.968156	0.934042	0.86026	0	0	0	0	0	0	0	0	0	0	0
108657	Rnpepl1	arginyl aminopeptidase (aminopeptidase B)-like 1	-1.11604	1.00766	1.08659	1.00727	-1.00549	-1.00336	-1.18273	1.13296	1.04007	1.02774	1.05477	1.12442	0.0255893	0.884697	0.194044	0.880314	0.909406	0.944378	0.00670702	0.0541946	0.625729	0.632007	0.352011	0.0539856	0.095609	0.982025	0.945793	0.97358	0.999414	0.999281	0.0721734	0.425053	0.999847	0.963047	0.784003	0.418451	0	0	0	0	0	0	0	0	0	0	0
108660	Rnf187	ring finger protein 187	-1.11958	-1.01742	1.08477	-1.01951	-1.01096	1.01099	-1.08644	-1.0216	-1.01504	-1.01525	1.05322	-1.02816	0.003428	0.671087	0.100852	0.603098	0.769085	0.768576	0.141541	0.719591	0.842508	0.776424	0.332483	0.619328	0.0236397	0.921126	0.840239	0.865072	0.982636	0.998811	0.410518	0.944338	0.999847	0.989203	0.769616	0.940655	0	0	0	0	0	0	0	0	0	0	0
108664	Atp6v1h	ATPase, H+ transporting, lysosomal V1 subunit H	1.14507	1.1036	1.22407	-1.08199	1.03473	1.0543	1.12481	1.00348	-1.1471	-1.01846	1.01424	1.04875	0.00292513	0.0431868	0.000868916	0.0756331	0.436137	0.229594	0.0199215	0.947223	0.0421838	0.697318	0.763629	0.336033	0.0210931	0.338455	0.150422	0.356542	0.886979	0.823705	0.138149	0.994935	0.999847	0.97512	0.958935	0.816888	0	0	0	0	0	0	0	0	0	0	0
108670	Epsti1	epithelial stromal interaction 1 (breast)	-1.207	-1.06112	-1.14881	-1.17386	-1.00393	-1.077	1.68615	1.26099	-1.06363	1.12275	-1.05293	-1.01388	0.0216128	0.498789	0.192099	0.0488701	0.96092	0.355416	0.000122646	0.0905063	0.717894	0.340835	0.670319	0.913486	0.0851931	0.842712	0.945793	0.285065	0.999648	0.89742	0.00528287	0.501071	0.999847	0.856975	0.934414	0.994577	0	0	0	0	0	0	1	0	0	0	0
108672	Zdhhc15	zinc finger, DHHC domain containing 15	-1.01277	-1.00799	-1.05103	-1.10082	1.05802	1.058	-1.05335	-1.02724	-1.04841	1.15694	-1.05024	-1.02691	0.779678	0.872645	0.406885	0.0377097	0.21659	0.216704	0.357741	0.65446	0.533133	0.00858639	0.363295	0.637545	0.875279	0.98027	0.999717	0.251415	0.75007	0.814391	0.645816	0.925912	0.999847	0.229645	0.794203	0.945066	0	0	0	0	0	0	0	0	0	0	0
108673	Ccdc86	coiled-coil domain containing 86	-1.06118	-1.12934	-1.11296	1.10848	1.15889	1.08063	-1.05587	-1.0214	1.03391	1.13673	1.00153	1.1617	0.439931	0.151119	0.292742	0.182771	0.0584843	0.314153	0.541324	0.82305	0.780304	0.134596	0.98559	0.0958498	0.63022	0.546852	0.999717	0.525999	0.469277	0.874739	0.785165	0.976178	0.999847	0.659461	0.997598	0.519796	0	0	0	0	0	0	0	0	0	0	0
108679	Cops8	COP9 (constitutive photomorphogenic) homolog, subunit 8 (Arabidopsis thaliana)	-1.03093	-1.03108	-1.02863	-1.04042	-1.05087	-1.01041	1.01579	1.09653	1.01365	1.03485	-1.03976	1.12785	0.410221	0.449471	0.562476	0.285087	0.181961	0.778934	0.693357	0.0329481	0.799585	0.367625	0.305696	0.00358512	0.604626	0.816289	0.999717	0.639418	0.709995	0.999281	0.873171	0.35429	0.999847	0.872942	0.751793	0.107463	0	0	0	0	0	0	0	0	0	0	0
108682	Gpt2	glutamic pyruvate transaminase (alanine aminotransferase) 2	2.5466	1.22446	1.09628	1.04674	1.29261	1.33801	2.17757	-1.39703	-1.05665	-1.15606	1.04937	1.26372	9.97421e-09	0.188641	0.618315	0.743651	0.0701333	0.0407434	0.00137276	0.179366	0.859725	0.512746	0.827499	0.314809	3.9532e-06	0.599029	0.999717	0.925554	0.502989	0.49394	0.027267	0.629848	0.999847	0.925973	0.971332	0.804047	1	0	0	0	0	0	1	0	0	0	0
108686	Ccdc88a	coiled coil domain containing 88A	-1.34495	-1.09979	-1.07861	-1.02998	-1.29397	-1.17933	-1.06308	1.09503	1.18645	1.0174	1.11509	1.11343	0.000611407	0.291402	0.48515	0.718655	0.00255675	0.0480057	0.596661	0.461544	0.273468	0.875544	0.324739	0.353841	0.00711622	0.702941	0.999717	0.916406	0.107262	0.518914	0.817403	0.838493	0.999847	0.993886	0.766429	0.83067	0	0	0	0	0	0	0	0	0	0	0
108687	Edem2	ER degradation enhancer, mannosidase alpha-like 2	1.44469	1.08377	1.10566	1.06055	1.07767	-1.01154	1.38722	1.02368	1.09105	1.22091	-1.10907	1.04717	1.26958e-06	0.282738	0.266209	0.389292	0.274335	0.86615	8.97826e-05	0.777581	0.406051	0.00911488	0.166426	0.553864	9.92692e-05	0.697628	0.991134	0.732242	0.797094	0.999281	0.00416481	0.964285	0.999847	0.236516	0.618776	0.918456	0	0	0	0	0	0	0	0	0	0	0
108689	Obfc1	oligonucleotide/oligosaccharide-binding fold containing 1	-1.21938	-1.11291	-1.21719	-1.18042	-1.04906	-1.02522	-1.13495	-1.06127	1.12542	1.08356	-1.04199	-1.08166	0.00400688	0.144702	0.028155	0.014981	0.471508	0.707618	0.103697	0.468774	0.255834	0.27633	0.575361	0.309339	0.0262178	0.537351	0.607093	0.157435	0.902795	0.989786	0.350454	0.841687	0.999847	0.810466	0.899248	0.798698	0	0	0	0	0	0	0	0	0	0	0
108699	Chn1	chimerin 1	-1.04296	1.06471	-1.03854	-1.10095	-1.12435	-1.08531	-1.10543	1.03667	-1.12469	-1.17681	-1.01004	1.06104	0.489498	0.347487	0.63744	0.117312	0.0575998	0.181139	0.175223	0.645069	0.236442	0.0230557	0.88645	0.420357	0.673149	0.750646	0.999717	0.435397	0.464872	0.7824	0.456325	0.923028	0.999847	0.356674	0.981087	0.865773	0	0	0	0	0	0	0	0	0	0	0
108705	Pttg1ip	pituitary tumor-transforming 1 interacting protein	1.97302	-1.00087	1.09429	1.04983	1.07188	-1.02982	1.98795	-1.06346	-1.13256	-1.03811	-1.14188	1.01237	3.95059e-08	0.994077	0.525412	0.650774	0.518515	0.784308	2.41605e-06	0.659789	0.481102	0.764954	0.291119	0.925242	1.0625e-05	0.997937	0.999717	0.887918	0.918784	0.999281	0.000291395	0.927485	0.999847	0.988472	0.739246	0.995749	1	0	0	0	0	0	1	0	0	0	0
108707	Fam207a	family with sequence similarity 207, member A	1.01613	-1.02857	1.06948	-1.03344	1.04433	-1.02468	-1.03461	1.10043	-1.02439	-1.01652	-1.05775	-1.00057	0.725469	0.572562	0.266489	0.47127	0.342881	0.592921	0.620355	0.19401	0.79411	0.802376	0.392653	0.993356	0.841325	0.881788	0.991134	0.790312	0.840262	0.970445	0.831775	0.647147	0.999847	0.991472	0.812962	0.9995	0	0	0	0	0	0	0	0	0	0	0
108723	Card11	caspase recruitment domain family, member 11	-1.07015	-1.32158	-1.12337	-1.03915	-1.03474	-1.03029	1.00205	1.26802	1.14047	1.22677	-1.10378	1.09443	0.354461	0.000898943	0.22989	0.598951	0.640002	0.682666	0.984222	0.0346925	0.346425	0.0420283	0.318903	0.384318	0.553617	0.0609864	0.970754	0.863649	0.955724	0.987019	0.995089	0.358495	0.999847	0.437864	0.762751	0.849171	0	0	0	0	0	0	0	0	0	0	0
108735	Sft2d2	SFT2 domain containing 2	1.01388	-1.03739	-1.15013	-1.03077	-1.0002	-1.07787	1.00491	1.02904	1.01439	1.07717	-1.00879	-1.12041	0.787046	0.511604	0.0414421	0.553029	0.996852	0.145301	0.940703	0.683128	0.871691	0.239213	0.889044	0.0881287	0.879877	0.849909	0.666227	0.839464	0.999931	0.740306	0.977752	0.93331	0.999847	0.779526	0.98182	0.504097	0	0	0	0	0	0	0	0	0	0	0
108737	Oxsr1	oxidative-stress responsive 1	-1.04741	-1.02514	1.2417	1.01391	1.10583	1.08621	-1.10356	1.1192	-1.00793	-1.05738	-1.03964	1.13606	0.327447	0.630424	0.00092767	0.769444	0.0362809	0.0832692	0.109637	0.086728	0.923157	0.338668	0.504099	0.0398783	0.526015	0.905491	0.15524	0.936107	0.377889	0.627149	0.361367	0.496236	0.999847	0.855666	0.871704	0.370188	0	0	0	0	0	0	0	0	0	0	0
108755	Lyrm2	LYR motif containing 2	-1.0575	-1.01241	1.02324	-1.0753	-1.01196	-1.01063	-1.03801	-1.10742	-1.05018	-1.05493	-1.01781	-1.0406	0.335033	0.845317	0.763194	0.21193	0.836959	0.854747	0.606866	0.189504	0.615604	0.440123	0.798318	0.583083	0.533736	0.975313	0.999717	0.563636	0.990403	0.999281	0.824393	0.642087	0.999847	0.899438	0.966469	0.929623	0	0	0	0	0	0	0	0	0	0	0
108760	Galnt16	UDP-N-acetyl-alpha-D-galactosamine:polypeptide N-acetylgalactosaminyltransferase 16	-1.09507	1.10377	-1.04523	-1.11545	-1.03681	1.01733	-1.25066	-1.02423	-1.16989	-1.12727	-1.04877	-1.06922	0.212318	0.215399	0.643284	0.134692	0.617494	0.812232	0.0161028	0.803929	0.200639	0.168864	0.581662	0.460536	0.402431	0.632014	0.999717	0.461988	0.948466	0.999281	0.123482	0.972705	0.999847	0.702964	0.902547	0.885315	0	0	0	0	0	0	0	0	0	0	0
108767	Pnrc1	proline-rich nuclear receptor coactivator 1	1.01788	1.0072	-1.07848	1.11728	-1.01069	1.05154	1.08584	1.09561	1.06883	-1.06336	1.06454	1.218	0.785775	0.919868	0.381401	0.0929599	0.870399	0.441859	0.216583	0.19876	0.455735	0.332655	0.324049	0.00413519	0.879116	0.987568	0.999717	0.39372	0.995711	0.927459	0.502993	0.652265	0.999847	0.852944	0.76603	0.117405	0	0	0	0	0	0	0	0	0	0	0
108797	Mex3b	mex3 homolog B (C. elegans)	-1.1041	-1.02678	-1.17568	-1.06862	-1.0896	-1.00409	1.00207	-1.09238	-1.10697	-1.06797	1.24085	-1.08728	0.196929	0.751411	0.111515	0.385257	0.262658	0.957243	0.98274	0.38762	0.430922	0.472258	0.0210646	0.383391	0.383297	0.948455	0.859245	0.729085	0.789429	0.999281	0.994385	0.802437	0.999847	0.91326	0.283039	0.848456	0	0	0	0	0	0	0	0	0	0	0
108800	Ston2	stonin 2	1.09407	-1.13383	-1.17605	-1.20877	-1.07409	-1.08736	-1.14695	-1.03959	1.04875	1.06677	-1.29664	-1.32118	0.426161	0.310656	0.278011	0.0964853	0.526549	0.458322	0.240831	0.753856	0.760724	0.560307	0.0221466	0.0194037	0.618225	0.720698	0.994801	0.400251	0.91995	0.934198	0.531011	0.956208	0.999847	0.939464	0.29008	0.259335	0	0	0	0	0	0	0	0	0	0	0
108811	Ccdc122	coiled-coil domain containing 122	1.26361	1.25275	1.18584	1.52005	1.19081	1.50626	-1.06236	-1.37376	-1.12034	-1.0586	-1.2047	-1.10638	0.045183	0.0768202	0.262939	0.000548767	0.131843	0.000704267	0.695827	0.0580203	0.585328	0.699662	0.210097	0.514096	0.141095	0.420723	0.987002	0.0243805	0.627587	0.0736594	0.874343	0.434532	0.999847	0.976292	0.67175	0.907045	0	0	0	1	0	1	0	0	0	0	0
108812	Als2cr12	amyotrophic lateral sclerosis 2 (juvenile) chromosome region, candidate 12 (human)	1.02624	1.10483	1.03916	-1.06711	1.05474	1.09265	-1.05233	-1.09541	-1.22945	-1.07871	-1.07555	1.05147	0.709368	0.193205	0.675438	0.351603	0.444155	0.205367	0.669886	0.475344	0.20227	0.507321	0.523818	0.674872	0.829809	0.605576	0.999717	0.699536	0.889905	0.806317	0.860941	0.845077	0.999847	0.925197	0.880471	0.95692	0	0	0	0	0	0	0	0	0	0	0
108829	Jmjd1c	jumonji domain containing 1C	-1.12428	-1.05948	1.02362	-1.01204	-1.05532	-1.09787	1.10642	1.082	-1.01379	1.08018	1.08464	1.0584	0.0943116	0.446393	0.798157	0.862547	0.437329	0.180342	0.281757	0.429975	0.913223	0.388638	0.363927	0.544306	0.235755	0.815025	0.999717	0.968471	0.887317	0.781947	0.57473	0.823431	0.999847	0.883287	0.794693	0.917379	0	0	0	0	0	0	0	0	0	0	0
108837	Ibtk	inhibitor of Bruton agammaglobulinemia tyrosine kinase	1.41862	-1.10378	1.00536	1.02907	1.06938	1.07508	1.09102	-1.0689	-1.05198	1.01649	-1.03656	-1.10863	0.00168218	0.398093	0.969636	0.787795	0.529158	0.497156	0.551067	0.668424	0.796274	0.906466	0.79649	0.480646	0.0143219	0.785391	0.999717	0.943367	0.920418	0.948167	0.790474	0.929133	0.999847	0.994413	0.965508	0.893742	0	0	0	0	0	0	0	0	0	0	0
108841	Rdh13	retinol dehydrogenase 13 (all-trans and 9-cis)	1.07778	-1.08781	1.03425	-1.1935	1.04043	1.151	-1.04282	1.19891	1.03554	1.039	-1.08547	1.22032	0.225075	0.213142	0.677599	0.00536952	0.518955	0.025008	0.51386	0.0100066	0.685647	0.532272	0.183408	0.00288095	0.418242	0.6295	0.999717	0.0927413	0.918784	0.415411	0.767025	0.22859	0.999847	0.930252	0.637951	0.0940113	0	0	0	0	0	0	0	0	0	0	0
108853	Mtrf1l	mitochondrial translational release factor 1-like	-1.00967	-1.15307	-1.04214	-1.14199	-1.13613	-1.09481	1.09883	1.10866	1.1683	1.3392	1.13441	1.14137	0.891973	0.070519	0.659395	0.0651191	0.0759008	0.204613	0.234665	0.222362	0.146074	0.000262838	0.0976162	0.0975042	0.941944	0.406345	0.999717	0.329229	0.517493	0.805612	0.52412	0.675016	0.999847	0.0362876	0.517306	0.524054	0	0	0	0	0	0	0	0	0	0	0
108857	Ankhd1	ankyrin repeat and KH domain containing 1	-1.187	-1.20441	-1.0655	-1.01737	1.01024	-1.07101	-1.0616	1.06253	-1.02742	-1.013	1.03561	1.00721	0.000320234	0.000357045	0.286684	0.70151	0.82051	0.130414	0.357196	0.380462	0.75595	0.834196	0.571155	0.91155	0.00458901	0.0426261	0.999717	0.908933	0.990199	0.720622	0.645229	0.796624	0.999847	0.991829	0.897596	0.994395	0	0	0	0	0	0	0	0	0	0	0
108888	Atad3a	ATPase family, AAA domain containing 3A	1.0679	-1.18591	1.0526	-1.06331	1.06639	1.00619	1.09843	1.00454	-1.05616	1.06952	-1.05942	1.06688	0.288222	0.0137993	0.52871	0.320692	0.298635	0.920093	0.226467	0.956014	0.598702	0.362683	0.433884	0.402597	0.487141	0.208666	0.999717	0.672322	0.813871	0.999281	0.515587	0.995707	0.999847	0.872135	0.834013	0.858175	0	0	0	0	0	0	0	0	0	0	0
108897	Aif1l	allograft inflammatory factor 1-like	-1.03141	1.06546	1.04738	-1.05178	-1.01192	1.06076	1.21313	-1.05369	1.02928	-1.02891	-1.03242	-1.11268	0.846756	0.71747	0.82653	0.752437	0.940949	0.712546	0.336696	0.806424	0.914669	0.88141	0.867393	0.594368	0.916208	0.935974	0.999717	0.929944	0.999648	0.990466	0.627212	0.973494	0.999847	0.994027	0.976981	0.931927	0	0	0	0	0	0	0	0	0	0	0
108899	2700081O15Rik	RIKEN cDNA 2700081O15 gene	-1.58461	-1.24677	-1.14727	-1.04077	-1.23675	-1.30041	-1.06974	1.0124	1.38123	1.11587	1.47301	1.28472	1.5711e-05	0.043075	0.289462	0.682963	0.0332453	0.00918975	0.643149	0.936599	0.102759	0.430543	0.00694649	0.0890277	0.00059438	0.338455	0.999717	0.901879	0.364947	0.271817	0.844777	0.994182	0.999847	0.895415	0.174827	0.50572	-1	0	0	0	0	0	0	0	0	0	0
108900	Fam72a	family with sequence similarity 72, member A	-1.27532	-1.09442	-1.07978	-1.03456	-1.11323	1.11998	-1.22825	-1.0427	-1.0593	-1.04604	-1.12876	-1.13932	0.00841746	0.358511	0.516274	0.70417	0.23333	0.208381	0.025569	0.662955	0.634391	0.600479	0.16199	0.151016	0.0444826	0.757216	0.999717	0.909719	0.768004	0.810095	0.158719	0.92799	0.999847	0.95132	0.61299	0.630943	0	0	0	0	0	0	0	0	0	0	0
108902	B3gnt1	UDP-GlcNAc:betaGal beta-1,3-N-acetylglucosaminyltransferase 1	-1.09488	-1.01131	1.01193	-1.04718	-1.00595	-1.02982	-1.10847	1.04637	-1.19682	1.02366	1.0606	1.05254	0.10695	0.853369	0.871589	0.408206	0.914977	0.59741	0.0855877	0.472646	0.027113	0.678492	0.299051	0.387803	0.255597	0.976542	0.999717	0.747203	0.999648	0.972187	0.316023	0.843367	0.999847	0.970938	0.747836	0.851393	0	0	0	0	0	0	0	0	0	0	0
108903	Tbcd	tubulin-specific chaperone d	1.15237	1.05808	1.13778	1.09397	1.18081	1.17195	-1.06086	-1.07231	-1.06658	-1.08854	-1.13498	-1.14576	0.000388557	0.175202	0.0117919	0.0201926	4.52138e-05	8.93025e-05	0.125169	0.0897501	0.211817	0.0227365	0.000938568	0.000715107	0.00521109	0.578728	0.461167	0.186348	0.0135288	0.0200744	0.387403	0.500535	0.999847	0.354101	0.0695835	0.0413063	0	0	0	0	0	0	0	0	0	0	0
108907	Nusap1	nucleolar and spindle associated protein 1	-1.01529	-1.23021	-1.05849	-1.05565	-1.05123	1.23854	-1.3072	-1.18459	-1.15776	-1.01299	-1.44216	-1.96102	0.91467	0.184772	0.761092	0.70227	0.724372	0.134728	0.0674619	0.273032	0.451401	0.9253	0.00989565	1.86673e-05	0.954253	0.594371	0.999717	0.909098	0.972913	0.727551	0.276224	0.716907	0.999847	0.997045	0.206059	0.00333935	0	0	0	0	0	0	0	0	0	0	0
108909	Aida	axin interactor, dorsalization associated	-1.03651	-1.00405	1.0478	1.05963	1.0417	1.01783	-1.19116	-1.05109	1.01964	-1.02769	1.02454	-1.04818	0.429448	0.935027	0.435714	0.203968	0.36844	0.696459	0.014008	0.500182	0.834545	0.679404	0.713729	0.497577	0.620841	0.987617	0.999717	0.552716	0.852181	0.989271	0.113097	0.858515	0.999847	0.971056	0.945625	0.900754	0	0	0	0	0	0	0	0	0	0	0
108911	Rcc2	regulator of chromosome condensation 2	-1.16726	-1.1274	-1.04196	1.1428	1.17533	1.08596	-1.03775	1.09952	1.15307	1.26572	-1.00832	-1.05638	0.0852627	0.219797	0.725605	0.136165	0.0725907	0.354241	0.673988	0.313941	0.231991	0.00669185	0.921438	0.533913	0.219452	0.637128	0.999717	0.464292	0.510464	0.896978	0.86352	0.750445	0.999847	0.208443	0.985824	0.914755	0	0	0	0	0	0	0	0	0	0	0
108912	Cdca2	cell division cycle associated 2	-1.00277	-1.22107	1.04817	1.01789	1.03236	1.18265	-1.35911	-1.14391	-1.02725	1.02096	-1.33926	-1.61449	0.978482	0.0797261	0.728643	0.862901	0.756553	0.106436	0.0036976	0.217528	0.844077	0.830618	0.00376351	1.59406e-05	0.987439	0.428688	0.999717	0.968471	0.9799	0.680031	0.049906	0.667971	0.999847	0.991499	0.138126	0.00293074	0	0	0	0	0	0	0	0	0	0	0
108927	Lhfp	lipoma HMGIC fusion partner	1.07734	1.19399	1.24827	1.46075	1.15023	1.08418	-1.1295	1.02035	1.4646	-1.01618	1.09262	-1.14543	0.348197	0.0443556	0.0372688	1.17228e-05	0.0809341	0.309114	0.353968	0.885123	0.0337512	0.897694	0.479021	0.301837	0.547086	0.341561	0.648908	0.00207714	0.52985	0.87133	0.642401	0.987868	0.999847	0.994027	0.859492	0.792146	0	0	0	0	0	0	0	0	0	0	0
108937	Rnf169	ring finger protein 169	-1.1144	-1.09638	1.01779	-1.00836	-1.00312	-1.03023	-1.21791	1.01457	1.15686	1.00007	1.13444	1.11498	0.097196	0.195827	0.835895	0.897262	0.961498	0.644627	0.00424193	0.83793	0.106727	0.999069	0.0502974	0.105146	0.240739	0.609496	0.999717	0.975367	0.999648	0.982843	0.0540587	0.979502	0.999847	0.999678	0.398049	0.542603	0	0	0	0	0	0	0	0	0	0	0
108943	Trmt10a	tRNA methyltransferase 10A	-1.0269	-1.03424	-1.0226	-1.09617	-1.04538	-1.01247	-1.03398	-1.05369	1.00341	1.10799	-1.05111	-1.00848	0.593886	0.53684	0.733567	0.0688909	0.373802	0.803176	0.491103	0.313036	0.958272	0.029896	0.283188	0.861558	0.752462	0.863911	0.999717	0.339518	0.854505	0.999281	0.751215	0.749645	0.999847	0.393291	0.732781	0.990237	0	0	0	0	0	0	0	0	0	0	0
108946	Zzz3	zinc finger, ZZ domain containing 3	1.06075	-1.01204	1.16483	1.24874	1.09439	1.15516	1.20568	-1.12585	-1.03079	1.11475	1.11683	1.22675	0.337721	0.858398	0.0632429	0.000593581	0.144797	0.0215374	0.00984001	0.117337	0.748305	0.109183	0.103366	0.00503884	0.536585	0.977942	0.751566	0.0254167	0.649715	0.388473	0.0915164	0.547099	0.999847	0.61516	0.526291	0.132833	0	0	0	0	0	0	0	0	0	0	0
108954	Ppp1r15b	protein phosphatase 1, regulatory (inhibitor) subunit 15b	1.17588	1.00989	-1.0898	-1.00089	1.05962	-1.03273	1.05247	1.13374	-1.02865	1.08518	-1.06477	-1.03529	0.0896637	0.923986	0.490198	0.992491	0.539544	0.732631	0.673245	0.332996	0.862398	0.480462	0.587679	0.774774	0.227246	0.987568	0.999717	0.99797	0.925674	0.994615	0.863008	0.767388	0.999847	0.914758	0.905638	0.978675	0	0	0	0	0	0	0	0	0	0	0
108958	Fam73b	family with sequence similarity 73, member B	1.01265	1.07086	1.11908	-1.09043	1.03673	-1.00909	1.08993	1.26791	1.15822	-1.09166	-1.09535	1.05169	0.776684	0.16177	0.0583893	0.0546839	0.416959	0.838258	0.261471	0.00486434	0.155884	0.231018	0.213785	0.509431	0.873129	0.559241	0.735599	0.302817	0.876864	0.999281	0.55302	0.164671	0.999847	0.77297	0.677247	0.905259	0	0	0	0	0	0	0	0	0	0	0
108960	Irak2	interleukin-1 receptor-associated kinase 2	1.06343	1.03601	-1.08118	-1.05385	1.01254	1.02433	-1.03307	1.17979	1.03228	-1.09494	-1.40433	-1.32303	0.443047	0.686296	0.460677	0.512698	0.876166	0.763808	0.696061	0.0664115	0.776653	0.256119	7.19187e-05	0.00134891	0.633386	0.925269	0.999717	0.8141	0.996319	0.998811	0.874361	0.455251	0.999847	0.797779	0.0152711	0.0609069	0	0	0	0	0	0	0	0	0	0	0
108961	E2f8	E2F transcription factor 8	-1.14426	-1.13854	-1.0902	-1.07262	1.09552	1.3677	-1.22946	1.12487	1.11283	1.22863	-1.11893	-1.3441	0.197319	0.256005	0.528965	0.500105	0.380865	0.00368218	0.0555208	0.300178	0.454784	0.0457681	0.269448	0.00703386	0.383807	0.67522	0.999717	0.80692	0.859872	0.178895	0.245584	0.741032	0.999847	0.453283	0.723242	0.16165	0	0	0	0	0	0	0	0	0	0	0
108989	Tpr	translocated promoter region	1.002	-1.11303	1.00794	1.03189	-1.00366	1.02649	1.0485	-1.00645	1.02145	1.10654	1.08533	1.05415	0.964979	0.0351203	0.895194	0.49118	0.935983	0.566116	0.321598	0.899094	0.740221	0.0291001	0.0753652	0.270223	0.980539	0.310051	0.999717	0.802698	0.999648	0.964887	0.612109	0.99005	0.999847	0.38893	0.468208	0.765026	0	0	0	0	0	0	0	0	0	0	0
108995	Tbc1d10c	TBC1 domain family, member 10c	-1.11928	1.11971	1.07432	-1.10318	1.06381	1.24816	-1.02751	1.07623	1.26665	1.59003	1.1343	1.36042	0.402606	0.442689	0.685902	0.465466	0.645213	0.102702	0.839154	0.606415	0.1921	0.000581932	0.325237	0.0245094	0.597239	0.813426	0.999717	0.786388	0.957472	0.671533	0.939051	0.910094	0.999847	0.0555804	0.766736	0.297747	0	0	0	0	0	0	0	0	0	1	0
109006	Ciapin1	cytokine induced apoptosis inhibitor 1	1.06196	-1.0775	-1.02274	-1.05108	1.04023	1.08129	1.00821	1.20733	1.00578	-1.01683	-1.12589	1.05862	0.163475	0.114862	0.690619	0.246915	0.358271	0.0717452	0.933098	0.0734864	0.964878	0.857359	0.205034	0.559029	0.339599	0.492581	0.999717	0.602236	0.844273	0.606618	0.975006	0.471788	0.999847	0.993203	0.666452	0.920351	0	0	0	0	0	0	0	0	0	0	0
109019	Nabp1	nucleic acid binding protein 1	1.00303	1.22419	1.08324	1.16328	-1.02004	1.14798	1.46008	1.48056	1.10885	1.13028	1.02596	1.15842	0.97718	0.0848745	0.567534	0.156649	0.851253	0.195538	0.000272491	0.000381074	0.432945	0.192318	0.783387	0.136239	0.987077	0.437024	0.999717	0.490142	0.992314	0.795964	0.00891122	0.040693	0.999847	0.730559	0.964031	0.606341	0	0	0	0	0	0	0	0	0	0	0
109042	Prkcdbp	protein kinase C, delta binding protein	-1.19447	1.11099	1.00386	1.0958	-1.15096	-1.04104	-1.52006	-1.27176	1.09508	-1.13785	1.16436	-1.04709	0.037756	0.254452	0.972257	0.277983	0.0978312	0.631925	0.0211737	0.206379	0.703416	0.446243	0.369938	0.795247	0.124293	0.67401	0.999717	0.631869	0.568055	0.981048	0.143379	0.658269	0.999847	0.901368	0.799012	0.982868	0	0	0	0	0	0	0	0	0	0	0
109050	Fam212b	family with sequence similarity 212, member B	-1.22715	-1.04635	-1.12479	-1.07883	-1.11685	-1.09056	-1.13159	-1.03521	-1.05494	-1.0151	1.02872	-1.03049	0.00968184	0.590117	0.248526	0.324968	0.153667	0.2614	0.125329	0.684139	0.618602	0.843966	0.710094	0.706731	0.0493797	0.890662	0.978926	0.675988	0.663961	0.844442	0.387455	0.933616	0.999847	0.992457	0.945012	0.965926	0	0	0	0	0	0	0	0	0	0	0
109052	Krt75	keratin 75	-1.22687	-1.03794	1.02527	1.07165	-1.04282	-1.00033	-1.59593	1.07275	-1.14765	-1.05772	1.02608	-1.05992	0.251115	0.847689	0.914986	0.696179	0.812913	0.998524	0.0207194	0.738236	0.603931	0.765516	0.891131	0.767925	0.446733	0.975814	0.999717	0.906386	0.989186	0.99978	0.141752	0.950883	0.999847	0.988472	0.982342	0.977611	0	0	0	0	0	0	0	0	0	0	0
109054	Pfdn4	prefoldin 4	1.05166	-1.09788	1.0055	-1.18032	-1.0668	1.01501	-1.01201	-1.0001	-1.07533	1.05472	-1.0277	1.10041	0.493342	0.247854	0.954855	0.0271251	0.37982	0.839132	0.879187	0.999052	0.492653	0.478046	0.715485	0.226227	0.676569	0.666475	0.999717	0.21454	0.858983	0.999281	0.955561	0.99969	0.999847	0.914758	0.945745	0.726007	0	0	0	0	0	0	0	0	0	0	0
109065	Dnaaf2	dynein, axonemal assembly factor 2	1.03882	-1.0493	1.25892	-1.09052	1.01913	1.03993	-1.144	-1.05212	-1.17859	1.01532	-1.22162	1.07726	0.663459	0.615613	0.0499686	0.323917	0.828467	0.65464	0.107296	0.56407	0.142783	0.846952	0.0134782	0.369019	0.800072	0.899762	0.701492	0.67504	0.990328	0.98331	0.357085	0.888557	0.999847	0.992457	0.235182	0.841017	0	0	0	0	0	0	0	0	0	0	0
109075	Exosc4	exosome component 4	-1.00909	1.01537	1.0372	-1.01535	1.03814	1.02948	1.07584	-1.02386	-1.00149	-1.02423	1.01528	-1.02415	0.849321	0.770049	0.561924	0.749245	0.433342	0.542669	0.0561453	0.55719	0.976513	0.50582	0.673086	0.526885	0.917949	0.955436	0.999717	0.928831	0.884958	0.958967	0.247311	0.886019	0.999847	0.924902	0.935421	0.912396	0	0	0	0	0	0	0	0	0	0	0
109077	Ints5	integrator complex subunit 5	-1.07632	-1.03726	-1.0725	-1.04219	1.04228	1.00459	-1.23654	1.05579	-1.11501	1.07081	1.04183	-1.02095	0.144376	0.503876	0.290341	0.409052	0.408054	0.926957	7.45136e-05	0.308229	0.108052	0.153432	0.389693	0.677187	0.313611	0.845762	0.999717	0.747661	0.872622	0.999281	0.00362377	0.746955	0.999847	0.681344	0.810856	0.957425	0	0	0	0	0	0	0	0	0	0	0
109079	Sephs1	selenophosphate synthetase 1	-1.04657	1.11602	1.09891	1.01243	1.10159	1.09268	-1.06091	-1.09778	-1.06666	1.02399	-1.04472	-1.11483	0.229999	0.00980962	0.0618763	0.74314	0.0125381	0.0216186	0.131835	0.027475	0.219725	0.522918	0.240554	0.0068133	0.423784	0.18376	0.751566	0.925449	0.230007	0.388541	0.396349	0.331694	0.999847	0.927488	0.700251	0.159417	0	0	0	0	0	0	0	0	0	0	0
109082	Fbxw17	F-box and WD-40 domain protein 17	-1.13695	-1.13219	1.05313	-1.15491	1.00247	-1.15655	-1.06158	-1.26128	-1.14942	-1.13762	1.20006	-1.04705	0.0582751	0.0930865	0.557057	0.034317	0.970476	0.0326505	0.46511	0.00966549	0.207887	0.101899	0.0222444	0.573732	0.168299	0.453726	0.999717	0.239221	0.999697	0.456238	0.732553	0.22441	0.999847	0.601026	0.290403	0.926888	0	0	0	0	0	0	0	0	0	0	0
109093	Rars2	arginyl-tRNA synthetase 2, mitochondrial	1.01807	-1.01043	1.00125	-1.12279	1.05921	-1.06569	1.02506	-1.04415	-1.0653	-1.0728	-1.04711	-1.04512	0.686388	0.830668	0.982927	0.0111799	0.197791	0.154988	0.595097	0.384909	0.314198	0.117351	0.301929	0.344675	0.814569	0.972081	0.999717	0.136562	0.728864	0.752918	0.817029	0.800509	0.999847	0.629602	0.748787	0.824289	0	0	0	0	0	0	0	0	0	0	0
109095	Rbm15b	RNA binding motif protein 15B	-1.20397	-1.1129	-1.19023	-1.01616	-1.01534	-1.03325	-1.19265	1.06091	1.18009	-1.02247	-1.02373	1.1366	0.00581565	0.136697	0.0462224	0.805294	0.814875	0.61529	0.00334474	0.337984	0.036465	0.686544	0.670164	0.0298619	0.0344042	0.524667	0.681312	0.948134	0.989186	0.976455	0.0469073	0.772505	0.999847	0.972684	0.934414	0.326099	0	0	0	0	0	0	0	0	0	0	0
109108	Slc30a9	solute carrier family 30 (zinc transporter), member 9	1.08832	1.00824	1.2527	1.0319	1.03422	1.08469	1.11507	-1.0092	-1.01273	1.06306	-1.04036	1.05588	0.0655002	0.868406	0.000372291	0.488603	0.45823	0.0765181	0.0221095	0.853156	0.839626	0.171267	0.373636	0.24474	0.18255	0.98027	0.103337	0.80092	0.895993	0.616201	0.146774	0.984179	0.999847	0.70721	0.802185	0.742666	0	0	0	0	0	0	0	0	0	0	0
109113	Uhrf2	ubiquitin-like, containing PHD and RING finger domains 2	-1.13325	-1.0585	-1.15153	-1.01672	-1.15446	-1.09656	1.02809	-1.02745	1.09795	1.03537	1.2603	1.02393	0.0159921	0.306668	0.0381625	0.743118	0.00606154	0.0724361	0.780055	0.797821	0.484615	0.713503	0.0172531	0.811578	0.0690731	0.71739	0.6524	0.925449	0.160444	0.606958	0.912131	0.97018	0.999847	0.980252	0.260167	0.984493	0	0	0	0	0	0	0	0	0	0	0
109115	Supt3	suppressor of Ty 3	1.18089	-1.23257	-1.10729	-1.14633	1.01759	-1.00103	1.20252	-1.21235	1.33584	1.01038	1.09997	1.07336	0.0600412	0.0315659	0.376552	0.120547	0.841228	0.99052	0.0896634	0.0960963	0.048622	0.919566	0.353526	0.509931	0.171504	0.293043	0.999717	0.440168	0.990833	0.999281	0.323466	0.511175	0.999847	0.996435	0.785449	0.905269	0	0	0	0	0	0	0	0	0	0	0
109129	Mmadhc	methylmalonic aciduria (cobalamin deficiency) cblD type, with homocystinuria	1.07335	1.04618	1.0368	-1.02833	-1.03312	1.08452	-1.00723	-1.01863	1.01463	1.0235	-1.02263	1.0221	0.0612996	0.270565	0.463192	0.454134	0.38308	0.0327877	0.832646	0.612	0.751674	0.476367	0.492526	0.52242	0.174031	0.686378	0.999717	0.779102	0.860993	0.456813	0.93637	0.912486	0.999847	0.914624	0.86619	0.911259	0	0	0	0	0	0	0	0	0	0	0
109135	Plekha5	pleckstrin homology domain containing, family A member 5	-1.53084	-1.04156	-1.33687	1.11472	-1.16881	-1.08805	-1.01873	-1.26038	1.0051	-1.01493	1.23479	-1.21336	4.88904e-05	0.702006	0.0268264	0.266342	0.11247	0.386711	0.882774	0.0886571	0.976041	0.901774	0.0832615	0.128475	0.00134083	0.931226	0.600827	0.61974	0.596838	0.908765	0.957392	0.499102	0.999847	0.994027	0.489376	0.590095	-1	0	0	0	0	0	0	0	0	0	0
109136	Mmaa	methylmalonic aciduria (cobalamin deficiency) type A	-1.27011	-1.21425	-1.16952	-1.33078	-1.13281	-1.17585	1.24407	1.13393	-1.00854	1.03539	1.02161	1.23524	0.000363234	0.00670276	0.0647698	3.06471e-05	0.0526197	0.0127874	8.57829e-05	0.0257596	0.902648	0.481681	0.664909	0.000135925	0.00500061	0.155787	0.754475	0.00401371	0.448849	0.315723	0.00400391	0.322357	0.999847	0.915163	0.93258	0.0141324	0	0	0	0	0	0	0	0	0	0	0
109145	Gins4	GINS complex subunit 4 (Sld5 homolog)	-1.09056	-1.01949	1.09649	1.00616	-1.05028	1.04188	-1.07964	-1.02358	-1.00732	1.01232	-1.07832	1.02486	0.0993792	0.734481	0.182787	0.905968	0.347131	0.431146	0.139002	0.669894	0.915769	0.802458	0.12725	0.632344	0.243414	0.942825	0.934157	0.9777	0.840416	0.922842	0.407308	0.929446	0.999847	0.991472	0.568068	0.943159	0	0	0	0	0	0	0	0	0	0	0
109151	Chd9	chromodomain helicase DNA binding protein 9	-1.0726	-1.13614	1.01181	-1.08255	1.00979	-1.08952	1.02741	-1.01957	1.04132	1.03443	1.03141	1.0274	0.242413	0.0543176	0.881364	0.186591	0.870099	0.153961	0.704166	0.798302	0.672583	0.618521	0.649064	0.704277	0.437466	0.36895	0.999717	0.529836	0.995711	0.752294	0.879036	0.97018	0.999847	0.956731	0.926468	0.965069	0	0	0	0	0	0	0	0	0	0	0
109154	Mlec	malectin	1.05126	-1.04876	-1.05834	-1.14004	1.01126	-1.10661	-1.0105	1.05451	1.02362	1.16116	-1.03703	-1.10197	0.510059	0.566383	0.571102	0.0876816	0.882529	0.184549	0.915788	0.614536	0.860556	0.117018	0.699848	0.327807	0.689031	0.878923	0.999717	0.381118	0.996623	0.785725	0.969144	0.912963	0.999847	0.62926	0.94178	0.812803	0	0	0	0	0	0	0	0	0	0	0
109161	Ube2q2	ubiquitin-conjugating enzyme E2Q (putative) 2	1.05371	-1.00837	1.00302	1.12945	1.07565	-1.08085	1.23619	-1.05915	1.03489	1.09217	1.05165	1.13601	0.572647	0.934428	0.980306	0.192051	0.432242	0.402618	0.0372713	0.589284	0.798356	0.356204	0.597205	0.204557	0.736833	0.987568	0.999717	0.536703	0.883911	0.914779	0.195688	0.900806	0.999847	0.867487	0.91034	0.700224	0	0	0	0	0	0	0	0	0	0	0
109168	Atl3	atlastin GTPase 3	-1.06661	1.10785	1.03905	1.15837	1.04655	1.07338	-1.16836	-1.12589	-1.0364	-1.07319	-1.04816	-1.07656	0.354245	0.180721	0.675787	0.0376221	0.512537	0.309384	0.0708216	0.193061	0.754118	0.38446	0.56174	0.386178	0.553339	0.587885	0.999717	0.251276	0.918081	0.87133	0.282651	0.645263	0.999847	0.880068	0.894526	0.850898	0	0	0	0	0	0	0	0	0	0	0
109169	Igip	IgA inducing protein	-1.06804	-1.19149	-1.13564	-1.04426	-1.11626	-1.08763	1.12677	1.05916	1.09878	1.03733	1.17505	1.07729	0.368107	0.0314894	0.18944	0.552971	0.135151	0.251862	0.112086	0.468613	0.347504	0.605345	0.026046	0.318218	0.565952	0.293043	0.942568	0.839461	0.635103	0.837557	0.365681	0.841687	0.999847	0.952182	0.312635	0.804963	0	0	0	0	0	0	0	0	0	0	0
109181	Trip11	thyroid hormone receptor interactor 11	-1.05618	1.20009	-1.27747	1.06934	1.01786	-1.01465	-1.18569	1.05157	1.14896	1.03617	1.01525	-1.08728	0.608925	0.122414	0.0862424	0.530581	0.868261	0.891583	0.118376	0.661967	0.340431	0.72997	0.883055	0.439075	0.763149	0.502092	0.798692	0.824364	0.995335	0.999281	0.376984	0.92796	0.999847	0.983035	0.979973	0.873744	0	0	0	0	0	0	0	0	0	0	0
109202	A930024E05Rik	RIKEN cDNA A930024E05 gene	-1.2245	1.19986	-1.05476	-1.1474	-1.04253	-1.07612	-1.28486	-1.09568	-1.05292	-1.1212	1.14158	-1.08221	0.00957286	0.0315637	0.594655	0.0738584	0.583266	0.33529	0.00130913	0.251276	0.606299	0.110717	0.065919	0.290126	0.0489565	0.293043	0.999717	0.352289	0.94365	0.88345	0.0263503	0.69752	0.999847	0.617711	0.44485	0.78386	0	0	0	0	0	0	0	0	0	0	0
109205	Sobp	sine oculis-binding protein homolog (Drosophila)	-1.15232	1.13309	-1.1859	-1.15054	1.01868	1.02427	-1.29073	-1.01477	1.04127	-1.07139	1.16369	-1.11727	0.0509995	0.113979	0.0745451	0.0534922	0.795514	0.737108	0.0018185	0.860349	0.700807	0.357161	0.0460562	0.159978	0.154005	0.491952	0.771635	0.299052	0.985292	0.994615	0.0323298	0.985458	0.999847	0.868049	0.384891	0.646257	0	0	0	0	0	0	0	0	0	0	0
109212	Fam64a	family with sequence similarity 64, member A	-1.02188	-1.19454	-1.11381	-1.13839	1.04601	1.03594	-1.01378	-1.16089	-1.33543	-1.01181	-1.15203	-1.26628	0.804529	0.0673631	0.352197	0.142122	0.607371	0.686541	0.920594	0.310217	0.121456	0.928591	0.282604	0.0898181	0.890549	0.401594	0.999717	0.473607	0.948466	0.988257	0.970476	0.748818	0.999847	0.997433	0.732781	0.5072	0	0	0	0	0	0	0	0	0	0	0
109218	Tmem139	transmembrane protein 139	1.87583	1.2436	1.10467	1.15141	1.13623	-1.09726	1.39662	-1.08197	-1.06877	-1.11642	1.09517	-1.37067	0.000887388	0.270866	0.675275	0.43448	0.478758	0.606337	0.16728	0.757874	0.836642	0.63056	0.69125	0.191987	0.00915408	0.68667	0.999717	0.765263	0.905899	0.974949	0.445539	0.956589	0.999847	0.962844	0.939647	0.684201	1	0	0	0	0	0	0	0	0	0	0
109222	Rarres1	retinoic acid receptor responder (tazarotene induced) 1	1.05917	-1.13637	1.07678	-1.02844	-1.00129	1.10616	-1.03309	1.04889	-1.03823	-1.00854	1.01782	-1.12789	0.533096	0.207879	0.543339	0.760767	0.988837	0.275719	0.616406	0.491096	0.66772	0.890851	0.77561	0.0679278	0.70721	0.625374	0.999717	0.932447	0.999931	0.853216	0.82943	0.853362	0.999847	0.994027	0.962077	0.457178	0	0	0	0	0	0	0	0	0	0	0
109225	Ms4a7	membrane-spanning 4-domains, subfamily A, member 7	-1.06731	1.06714	1.13413	1.03102	1.06245	-1.35431	1.29917	1.20194	1.77005	1.35259	-1.34237	1.06535	0.574956	0.609186	0.412424	0.792361	0.601922	0.0111147	0.184471	0.379202	0.0335698	0.109749	0.118741	0.746343	0.738353	0.896867	0.999717	0.944559	0.9475	0.30091	0.467099	0.795924	0.999847	0.615664	0.553197	0.975908	0	0	0	0	0	0	0	0	0	0	0
109229	Fam118b	family with sequence similarity 118, member B	1.07191	-1.15461	-1.0276	-1.24107	-1.0771	-1.01674	1.14525	1.22742	1.08708	1.23941	-1.05714	-1.15803	0.279162	0.0433913	0.746648	0.00125469	0.247432	0.794821	0.0378717	0.00386599	0.334334	0.000852374	0.364784	0.0251703	0.476534	0.338961	0.999717	0.0408057	0.779512	0.999281	0.197699	0.148272	0.999847	0.0709967	0.795642	0.301644	0	0	0	0	0	0	0	0	0	0	0
109232	Sccpdh	saccharopine dehydrogenase (putative)	1.06828	1.15281	1.16326	-1.09896	1.04354	-1.10925	1.18356	1.61596	1.16193	1.27573	-1.15196	1.05338	0.426652	0.120907	0.17034	0.25751	0.60739	0.214001	0.0773464	1.22188e-05	0.238454	0.00858563	0.118979	0.580847	0.618758	0.499309	0.920443	0.612306	0.948466	0.811276	0.29711	0.00345712	0.999847	0.229645	0.553937	0.929392	0	0	0	0	0	0	0	1	0	0	0
109237	A030007N12Rik	RIKEN cDNA A030007N12 gene	1.199	-1.24435	1.02052	1.17315	-1.06854	1.02732	-1.01223	1.01955	1.15093	-1.07114	1.11365	-1.02438	0.129062	0.0955743	0.896525	0.180702	0.575871	0.819867	0.936956	0.905859	0.49737	0.639591	0.463906	0.875475	0.290946	0.457693	0.999717	0.523191	0.940184	0.999281	0.976803	0.990328	0.999847	0.964855	0.849834	0.990444	0	0	0	0	0	0	0	0	0	0	0
109241	Mbd5	methyl-CpG binding domain protein 5	-1.13377	-1.01799	1.12036	1.06088	-1.07145	-1.03348	-1.09369	-1.12512	-1.02022	-1.01097	1.00629	1.15652	0.171127	0.857901	0.345767	0.5167	0.44919	0.717492	0.486065	0.390016	0.907625	0.928953	0.959151	0.259753	0.349422	0.977799	0.999717	0.816692	0.893103	0.993029	0.748052	0.804252	0.999847	0.997433	0.991844	0.756429	0	0	0	0	0	0	0	0	0	0	0
109246	Tspan9	tetraspanin 9	-1.07195	1.05853	-1.00921	1.00408	1.03159	-1.05284	-1.21754	-1.07855	-1.28851	-1.18296	1.03258	-1.22339	0.153477	0.283826	0.885533	0.932774	0.519762	0.288144	0.0193413	0.388656	0.024836	0.0354682	0.68228	0.0167144	0.326485	0.698129	0.999717	0.983583	0.918796	0.86277	0.136002	0.802935	0.985336	0.419396	0.938282	0.241598	0	0	0	0	0	0	0	0	0	0	0
109254	Adtrp	androgen dependent TFPI regulating protein	-1.88045	-1.14049	-1.12757	-1.26941	-1.10959	-1.1398	1.35024	1.16298	-1.15161	1.09188	-1.07471	1.14478	0.0274213	0.668335	0.745456	0.395907	0.710594	0.640685	0.406905	0.694805	0.771294	0.798565	0.834281	0.708114	0.100047	0.92096	0.999717	0.738056	0.970331	0.982843	0.687225	0.937151	0.999847	0.991386	0.972831	0.966811	0	0	0	0	0	0	0	0	0	0	0
109263	Rlf	rearranged L-myc fusion sequence	-1.0394	1.1158	-1.13986	1.10215	1.03396	1.08381	-1.109	-1.06298	-1.14876	-1.07874	-1.02159	1.01339	0.529078	0.106485	0.109664	0.116565	0.586274	0.192524	0.156286	0.429226	0.157659	0.274482	0.756852	0.854068	0.704175	0.480891	0.853047	0.434873	0.945251	0.795134	0.430902	0.822908	0.999847	0.810279	0.957661	0.989755	0	0	0	0	0	0	0	0	0	0	0
109264	Me3	malic enzyme 3, NADP(+)-dependent, mitochondrial	2.50644	1.0581	-1.06987	1.30884	-1.02387	-1.04129	1.86753	-1.06333	1.1591	-1.43825	1.18087	-1.02704	2.05423e-08	0.715112	0.717323	0.0607762	0.867403	0.774636	0.00032736	0.724817	0.503153	0.0230255	0.289339	0.870485	6.69481e-06	0.934495	0.999717	0.31695	0.995191	0.999281	0.00993014	0.946335	0.999847	0.356674	0.737461	0.990444	1	0	0	0	0	0	1	0	0	0	0
109267	Srcrb4d	scavenger receptor cysteine rich domain containing, group B (4 domains)	1.01271	-1.05309	-1.10056	1.0258	1.00737	1.03397	-1.21411	-1.11798	1.00847	-1.01823	-1.06743	-1.09813	0.832441	0.429763	0.226893	0.66982	0.902145	0.576159	0.00998495	0.155533	0.931543	0.795406	0.3508	0.203174	0.907389	0.806954	0.968405	0.895506	0.999414	0.967981	0.092295	0.598167	0.999847	0.991386	0.782579	0.697898	0	0	0	0	0	0	0	0	0	0	0
109270	Prr5	proline rich 5 (renal)	-1.05304	-1.11614	1.3527	-1.11945	1.21598	-1.0509	-1.08759	1.25108	1.20686	1.02061	-1.13635	1.00097	0.574618	0.277538	0.0153664	0.22287	0.0370535	0.58975	0.385799	0.0328892	0.151251	0.824601	0.168658	0.991949	0.738143	0.692881	0.497993	0.576688	0.382497	0.970445	0.670558	0.35429	0.999847	0.991472	0.620674	0.9995	0	0	0	0	0	0	0	0	0	0	0
109272	Mybpc1	myosin binding protein C, slow-type	1.65786	1.11821	1.04062	-1.05789	1.05882	1.05089	2.82726	-1.0242	-1.10358	-1.04554	-1.00193	-1.0731	0.017664	0.623471	0.884532	0.786477	0.783235	0.811143	0.000492594	0.936493	0.794828	0.86841	0.994264	0.802291	0.0738636	0.902374	0.999717	0.943008	0.983501	0.999281	0.0135719	0.994182	0.999847	0.993405	0.9987	0.983521	1	0	0	0	0	0	1	0	0	0	0
109275	Actr5	ARP5 actin-related protein 5	-1.02966	-1.00776	-1.01324	-1.03409	1.01221	1.02093	-1.00269	1.00151	1.00019	1.01042	1.06661	1.04596	0.583375	0.894516	0.851544	0.529563	0.819616	0.697275	0.961847	0.979961	0.997945	0.846873	0.23244	0.425595	0.744342	0.983489	0.999717	0.824133	0.990025	0.989271	0.986578	0.997633	0.999847	0.992457	0.693185	0.867987	0	0	0	0	0	0	0	0	0	0	0
109284	R3hdm4	R3H domain containing 4	1.12246	1.02695	1.14567	1.07641	1.25811	1.12458	-1.17755	-1.21879	1.03095	1.0139	1.20854	-1.21655	0.263393	0.813031	0.317949	0.474476	0.0287078	0.255756	0.325157	0.264198	0.891001	0.930251	0.232946	0.238881	0.4609	0.967875	0.999717	0.792258	0.340448	0.843196	0.615297	0.708598	0.999847	0.997615	0.693364	0.737532	0	0	0	0	0	0	0	0	0	0	0
109292	4631423B10Rik	RIKEN cDNA 4631423B10 gene	-1.38868	-1.41773	-1.24119	-1.2862	-1.36172	-1.22257	-1.04494	-1.02004	1.02042	1.03107	1.0715	-1.01482	0.000313695	0.000446873	0.0605134	0.00469455	0.000649399	0.022243	0.704836	0.872443	0.896912	0.782208	0.533212	0.899036	0.00453942	0.0460984	0.750644	0.0863305	0.0540365	0.393317	0.879131	0.986536	0.999847	0.989935	0.88263	0.99269	0	0	0	0	0	0	0	0	0	0	0
109299	C330006A16Rik	RIKEN cDNA C330006A16 gene	1.01851	-1.21803	1.10015	-1.22023	1.04737	1.02508	-1.25073	1.05903	-1.20854	-1.1316	-1.07975	1.10647	0.859801	0.0867387	0.486974	0.0592074	0.656	0.81145	0.0660485	0.653549	0.24285	0.282039	0.50296	0.399999	0.923972	0.440151	0.999717	0.312609	0.95978	0.999281	0.27236	0.925311	0.999847	0.816753	0.871257	0.858175	0	0	0	0	0	0	0	0	0	0	0
109305	Orai1	ORAI calcium release-activated calcium modulator 1	-1.07905	-1.15772	-1.11722	-1.14872	-1.02362	1.03596	-1.2736	1.01223	1.00805	-1.03015	-1.1686	1.02966	0.186002	0.0220813	0.145017	0.017884	0.682744	0.536659	0.000579749	0.863744	0.928597	0.639841	0.0167596	0.660474	0.369343	0.253674	0.891954	0.17444	0.966702	0.958117	0.0151793	0.985458	0.999847	0.964855	0.257766	0.95173	0	0	0	0	0	0	0	0	0	0	0
109314	Prr9	proline rich 9	1.06212	-1.02212	1.07656	-1.08872	1.13248	1.06415	-1.04878	-1.02446	1.1013	-1.08926	-1.0195	-1.0457	0.617841	0.868458	0.643564	0.482165	0.304853	0.606802	0.616134	0.811166	0.450813	0.346918	0.831133	0.638012	0.76897	0.98027	0.999717	0.796783	0.819788	0.974949	0.829284	0.974895	0.999847	0.862574	0.972079	0.945066	0	0	0	0	0	0	0	0	0	0	0
109323	C1qtnf7	C1q and tumor necrosis factor related protein 7	-1.37692	1.04254	1.19584	-1.09581	-1.21883	1.03817	-1.3343	-1.14462	-1.11524	-1.11984	1.08398	-1.06866	0.000667764	0.669669	0.132418	0.307013	0.0297889	0.674535	0.0146495	0.272649	0.48143	0.304249	0.463146	0.563953	0.00758462	0.92096	0.885814	0.659523	0.346515	0.985931	0.116731	0.716407	0.999847	0.836038	0.84928	0.923044	0	0	0	0	0	0	0	0	0	0	0
109331	Rnf20	ring finger protein 20	-1.02107	-1.04668	-1.00327	-1.02997	1.02908	-1.05164	1.08065	1.05425	1.09037	1.05952	1.01943	1.06725	0.573041	0.262076	0.946674	0.425528	0.439188	0.176579	0.104576	0.296043	0.176667	0.202632	0.669455	0.171669	0.73709	0.680205	0.999717	0.758267	0.887317	0.778836	0.351917	0.73852	0.999847	0.740604	0.934167	0.660563	0	0	0	0	0	0	0	0	0	0	0
109333	Pkn2	protein kinase N2	-1.20726	-1.02817	-1.05858	1.00827	1.04044	-1.02943	1.00931	1.06833	1.03922	-1.08792	1.08852	1.066	0.00025229	0.600431	0.374394	0.864907	0.414081	0.549508	0.862423	0.248963	0.593223	0.102782	0.100619	0.235101	0.0039287	0.893856	0.999717	0.969072	0.875909	0.958967	0.948296	0.694846	0.999847	0.601759	0.522428	0.734426	0	0	0	0	0	0	0	0	0	0	0
109342	Slc5a10	solute carrier family 5 (sodium/glucose cotransporter), member 10	-1.11075	1.07957	1.1078	-1.00689	1.04601	1.13549	-1.11608	1.11	1.07717	-1.14732	1.09554	-1.069	0.211265	0.403285	0.354396	0.934388	0.590285	0.131712	0.161965	0.21145	0.478581	0.0683269	0.222213	0.392792	0.401244	0.788267	0.999717	0.984583	0.945251	0.722342	0.438854	0.660397	0.999847	0.520007	0.682687	0.853945	0	0	0	0	0	0	0	0	0	0	0
109344	E130215H24Rik	RIKEN cDNA E130215H24 gene	1.18185	1.09289	1.06195	-1.0676	1.0345	1.06795	-1.08903	-1.07046	-1.14993	-1.02742	-1.033	-1.08169	0.0235094	0.262827	0.528149	0.365783	0.638234	0.363439	0.241151	0.378494	0.154706	0.695134	0.638197	0.280053	0.089981	0.680205	0.999717	0.712257	0.954752	0.900424	0.531251	0.795924	0.999847	0.974593	0.922123	0.77441	0	0	0	0	0	0	0	0	0	0	0
109346	Ankrd39	ankyrin repeat domain 39	-1.0796	1.06989	-1.0478	-1.14208	-1.04974	-1.09676	-1.00267	-1.07935	1.0021	1.00453	1.10304	-1.11578	0.148533	0.242845	0.501455	0.0138554	0.357117	0.0827559	0.971512	0.338463	0.983302	0.949305	0.171671	0.145647	0.319306	0.660913	0.999717	0.152429	0.843655	0.625068	0.990432	0.772893	0.999847	0.997766	0.623196	0.619924	0	0	0	0	0	0	0	0	0	0	0
109349	Fam163b	family with sequence similarity 163, member B	-1.09569	1.14447	1.02749	-1.12804	-1.00325	1.066	-1.17085	-1.02454	-1.08072	-1.10613	1.03171	-1.09568	0.0676397	0.0148484	0.676836	0.0171473	0.947522	0.197777	0.0194599	0.729636	0.382169	0.112316	0.619481	0.168727	0.186956	0.216069	0.999717	0.170804	0.999648	0.798129	0.136331	0.948425	0.999847	0.621522	0.916859	0.657472	0	0	0	0	0	0	0	0	0	0	0
109359	Fam175b	family with sequence similarity 175, member B	1.00066	-1.04083	1.05791	-1.07245	1.0917	1.03021	-1.04952	1.07128	1.0061	-1.00477	-1.04102	-1.00553	0.98838	0.422626	0.350067	0.127909	0.0576267	0.513463	0.333785	0.197832	0.927705	0.920199	0.398992	0.911823	0.992636	0.80236	0.999717	0.452905	0.464872	0.95437	0.623541	0.651023	0.999847	0.99651	0.817224	0.994395	0	0	0	0	0	0	0	0	0	0	0
109361	D730005E14Rik	RIKEN cDNA D730005E14 gene	1.07547	-1.22746	-1.23795	-1.11093	-1.06513	-1.03896	1.07414	1.02684	-1.03493	1.04879	1.02271	-1.11702	0.394356	0.0313012	0.0615434	0.219772	0.459771	0.653786	0.518437	0.822127	0.817411	0.651814	0.831411	0.319011	0.589928	0.293043	0.751566	0.573257	0.89632	0.98331	0.771032	0.975778	0.999847	0.96595	0.972079	0.805326	0	0	0	0	0	0	0	0	0	0	0
109552	Sri	sorcin	1.57144	1.16244	-1.00992	1.02927	-1.15607	-1.0071	1.26416	-1.21348	-1.09673	1.13621	1.00321	-1.17765	0.00795066	0.405848	0.96382	0.861129	0.380848	0.965802	0.248668	0.370306	0.734056	0.508301	0.986738	0.419508	0.0426967	0.789855	0.999717	0.968471	0.859872	0.999281	0.538323	0.791989	0.999847	0.925197	0.997919	0.865621	1	0	0	0	0	0	0	0	0	0	0
109594	Lmo1	LIM domain only 1	-1.28152	1.06842	-1.04168	-1.0723	-1.09874	-1.05179	-1.15237	1.02835	-1.03479	-1.04611	1.08039	-1.10524	0.034559	0.599509	0.787981	0.544541	0.414339	0.660903	0.415862	0.879997	0.883686	0.785764	0.641246	0.565342	0.117168	0.893361	0.999717	0.835082	0.875982	0.9837	0.695311	0.987138	0.999847	0.99036	0.923255	0.923336	0	0	0	0	0	0	0	0	0	0	0
109620	Dsp	desmoplakin	-1.10043	1.00751	1.20431	1.21096	1.07409	-1.01886	-1.17208	-1.11661	-1.00037	1.04075	1.13536	-1.05323	0.222001	0.929999	0.0744867	0.0165913	0.360358	0.810393	0.189896	0.390571	0.998173	0.727667	0.270799	0.666278	0.414934	0.987568	0.771635	0.167706	0.845182	0.999281	0.475246	0.804467	0.999847	0.982214	0.723765	0.953741	0	0	0	0	0	0	0	0	0	0	0
109624	Cald1	caldesmon 1	-1.15263	-1.22585	-1.08623	1.00131	-1.3118	-1.07061	-1.59127	-1.15564	-1.15797	-1.22248	1.17742	1.04353	0.100319	0.032835	0.464069	0.987793	0.00231662	0.425596	0.00347798	0.375849	0.476371	0.171763	0.26516	0.780365	0.244603	0.297729	0.999717	0.997503	0.10084	0.921181	0.047885	0.793276	0.999847	0.707438	0.720798	0.980008	0	0	0	0	0	0	-1	0	0	0	0
109637	Upk1a	uroplakin 1A	-1.225	-1.02789	-1.00574	1.06385	-1.06124	-1.079	-1.14993	-1.5228	-1.01981	-1.23481	1.12982	-1.19402	0.0878526	0.830425	0.970543	0.598326	0.612879	0.517785	0.462271	0.041125	0.938669	0.246423	0.500607	0.35148	0.223921	0.972024	0.999717	0.863574	0.948466	0.955083	0.730734	0.387392	0.999847	0.787928	0.869441	0.829975	0	0	0	0	0	0	0	0	0	0	0
109648	Npy	neuropeptide Y	-1.04471	-1.17039	-1.11818	1.1472	1.0234	-1.06279	-1.04844	1.50592	1.24833	1.23676	-1.34964	-1.10973	0.728299	0.256122	0.502099	0.277713	0.854183	0.628774	0.784648	0.0298383	0.342634	0.201452	0.0735527	0.548083	0.84287	0.67522	0.999717	0.631817	0.993091	0.980959	0.914876	0.341522	0.999847	0.739651	0.463294	0.918038	0	0	0	0	0	0	0	0	0	0	0
109652	Acy1	aminoacylase 1	1.04181	-1.02768	1.03691	-1.04044	1.07134	1.06351	1.07036	1.34678	1.09556	1.21985	-1.38743	1.15632	0.668589	0.794197	0.774009	0.678563	0.472016	0.520265	0.729306	0.158602	0.729847	0.291313	0.0847346	0.460693	0.803705	0.963827	0.999717	0.899475	0.903307	0.95545	0.889709	0.601529	0.999847	0.82818	0.493321	0.885315	0	0	0	0	0	0	0	0	0	0	0
109658	Txlna	taxilin alpha	-1.08171	-1.01596	-1.02035	1.10729	-1.01061	-1.02573	1.00744	-1.04985	1.10684	1.12448	1.09937	-1.03223	0.181474	0.804122	0.793568	0.0846284	0.856346	0.663267	0.897448	0.428846	0.193156	0.0362503	0.0886228	0.581945	0.362924	0.964626	0.999717	0.374246	0.993875	0.9837	0.962496	0.822908	0.999847	0.420715	0.499282	0.929458	0	0	0	0	0	0	0	0	0	0	0
109660	Ctrl	chymotrypsin-like	2.31255	8.06318	-1.57424	-1.11364	-1.05091	1.04868	-2.11741	4.44628	1.1271	1.21784	-4.20922	1.0348	0.188696	0.00373418	0.587436	0.864965	0.937465	0.940127	0.193575	0.0172129	0.876547	0.718408	0.0106914	0.952357	0.373302	0.119919	0.999717	0.969072	0.999648	0.999281	0.4794	0.280505	0.999847	0.981666	0.21329	0.996784	0	0	0	0	0	0	0	0	0	0	0
109672	Cyb5	cytochrome b-5	1.07485	-1.06813	-1.02595	-1.05182	1.02803	-1.00265	-1.12099	-1.3645	-1.90542	-1.274	-1.4354	1.08823	0.223861	0.309252	0.742056	0.392985	0.639421	0.964146	0.389736	0.0310115	0.000609314	0.0592128	0.00573399	0.523683	0.416912	0.719662	0.999717	0.735431	0.955724	0.999281	0.673177	0.34709	0.235539	0.492113	0.15746	0.911585	0	0	0	0	0	0	0	0	0	0	0
109674	Ampd2	adenosine monophosphate deaminase 2	-1.23723	-1.09082	1.07621	1.02235	1.07374	-1.06436	1.11881	1.06836	1.13576	1.05322	1.12909	1.12215	0.0139871	0.347875	0.509854	0.793162	0.4	0.460312	0.406032	0.645269	0.483218	0.686737	0.346659	0.393759	0.0630329	0.751161	0.999717	0.944631	0.870303	0.93471	0.686633	0.923028	0.999847	0.972684	0.779133	0.854323	0	0	0	0	0	0	0	0	0	0	0
109676	Ank2	ankyrin 2, brain	-1.57525	-1.15004	1.00322	-1.05677	-1.0992	-1.0543	-1.21661	1.07197	1.15281	-1.0553	1.45883	1.27648	0.000167976	0.261669	0.982822	0.625872	0.404653	0.640581	0.230719	0.688358	0.516137	0.72858	0.0176547	0.137066	0.00302619	0.679952	0.999717	0.87653	0.871014	0.982843	0.519774	0.934854	0.999847	0.982475	0.263267	0.606341	-1	0	0	0	0	0	0	0	0	0	0
109685	Hyal3	hyaluronoglucosaminidase 3	1.20049	1.07386	1.08273	-1.18379	-1.10774	1.14684	1.03847	-1.03731	1.01839	-1.06606	1.01023	-1.08178	0.020012	0.397208	0.433315	0.0311352	0.185354	0.0779645	0.644163	0.674002	0.868266	0.412991	0.896064	0.337783	0.0809345	0.784606	0.999717	0.227856	0.713544	0.616555	0.845351	0.930561	0.999847	0.889741	0.983321	0.817624	0	0	0	0	0	0	0	0	0	0	0
109689	Arrb1	arrestin, beta 1	1.06847	-1.10521	1.25056	1.05311	1.31861	1.01354	-1.02786	1.09475	-1.10825	-1.34053	1.02886	1.01128	0.201991	0.0802364	0.00167458	0.317371	1.45594e-06	0.794089	0.68045	0.205879	0.254551	2.30958e-05	0.654967	0.866381	0.389927	0.429439	0.200165	0.669271	0.00121821	0.999281	0.866757	0.657732	0.999847	0.00791344	0.929069	0.990398	0	0	0	0	0	0	0	0	0	0	0
109697	Cpa1	carboxypeptidase A1, pancreatic	2.52068	12.1032	-1.07461	-1.04693	1.02043	1.1157	-2.02361	3.24488	-1.17183	-1.13012	-4.43334	1.02674	0.158621	0.000865289	0.933155	0.94375	0.975182	0.866244	0.204958	0.0493177	0.830907	0.816355	0.00631207	0.961864	0.333564	0.0600558	0.999717	0.986662	0.999697	0.999281	0.491868	0.415693	0.999847	0.991472	0.167832	0.997651	0	1	0	0	0	0	0	0	0	0	0
109700	Itga1	integrin alpha 1	-1.09853	-1.20308	-1.32077	-1.15117	-1.46934	-1.19708	-1.47821	-1.04422	1.07472	-1.03784	1.14535	1.03203	0.214906	0.0280952	0.00674835	0.0654423	3.68315e-06	0.0196954	0.00297407	0.747848	0.671565	0.757916	0.262622	0.802867	0.406009	0.279856	0.384925	0.329972	0.00252145	0.372655	0.0435478	0.954435	0.999847	0.988061	0.718435	0.983585	0	0	0	0	0	0	0	0	0	0	0
109711	Actn1	actinin, alpha 1	1.00921	1.01429	-1.16823	1.19469	-1.04792	-1.06989	-1.49284	1.08315	1.07306	-1.0848	1.14027	-1.00788	0.897253	0.855206	0.1013	0.0147803	0.510685	0.343508	0.00365009	0.572096	0.692577	0.52044	0.301456	0.952756	0.944738	0.977081	0.840592	0.156764	0.917981	0.890326	0.0493974	0.891798	0.999847	0.926442	0.748544	0.996784	0	0	0	0	0	0	0	0	0	0	0
109731	Maob	monoamine oxidase B	-1.08075	-1.10908	-1.22865	1.19545	1.16746	1.13389	-1.18131	1.06542	-1.23862	-1.31308	-1.21352	1.14708	0.401744	0.307882	0.0951608	0.057136	0.097648	0.177043	0.28303	0.700243	0.305097	0.0685938	0.192353	0.375841	0.596889	0.718367	0.82674	0.30922	0.568055	0.778836	0.575528	0.939202	0.999847	0.520346	0.649914	0.845896	0	0	0	0	0	0	0	0	0	0	0
109754	Cyb5r3	cytochrome b5 reductase 3	1.05211	1.06289	1.04571	1.50237	1.28329	1.11404	-1.31906	1.55123	-1.03197	1.03644	-1.38108	-1.25074	0.453161	0.410858	0.616529	1.25674e-07	0.000480256	0.113937	0.111201	0.0193871	0.891696	0.827197	0.0529056	0.196323	0.642671	0.79302	0.999717	9.46389e-05	0.0461779	0.692398	0.363659	0.290474	0.999847	0.991472	0.407388	0.68928	0	0	0	1	0	0	0	0	0	0	0
109778	Blvra	biliverdin reductase A	1.04005	1.02956	1.04124	-1.06129	1.04175	1.09345	-1.10789	1.00209	-1.02423	-1.04824	-1.05778	-1.07793	0.478032	0.63024	0.579839	0.283976	0.460092	0.109838	0.0879534	0.973629	0.763977	0.406067	0.322456	0.208593	0.664051	0.90547	0.999717	0.637997	0.896431	0.686103	0.32037	0.997633	0.999847	0.887456	0.765127	0.704943	0	0	0	0	0	0	0	0	0	0	0
109785	Pgm3	phosphoglucomutase 3	1.20166	1.44241	1.35013	1.15499	1.14977	1.10152	1.02215	1.03096	1.26302	1.13471	-1.12797	-1.16523	0.091447	0.00279046	0.0379093	0.183405	0.197333	0.369912	0.847048	0.801059	0.130344	0.246302	0.269026	0.181664	0.230778	0.106644	0.651029	0.526346	0.728537	0.901788	0.942999	0.971333	0.999847	0.787706	0.723242	0.672255	0	0	0	0	0	0	0	0	0	0	0
109791	Clps	colipase, pancreatic	11.4592	4.18276	1.20649	1.70217	-1.33566	1.41235	7.71993	1.10015	-1.29312	1.49075	-1.88289	-1.48003	0.00129467	0.0746824	0.844073	0.462987	0.689123	0.633319	0.000829648	0.877306	0.74197	0.471744	0.255758	0.500092	0.011948	0.416356	0.999717	0.785552	0.967283	0.981695	0.0195434	0.987138	0.999847	0.91326	0.711721	0.901339	1	0	0	0	0	0	1	0	0	0	0
109801	Glo1	glyoxalase 1	1.01106	-1.00521	1.05607	-1.18497	-1.02689	1.05285	-1.09574	-1.00641	-1.05579	-1.02255	-1.00091	-1.01146	0.820112	0.921766	0.394267	0.000852751	0.583768	0.289338	0.0944836	0.911572	0.455748	0.66525	0.985932	0.832768	0.899997	0.987568	0.999717	0.0321082	0.944206	0.863143	0.332797	0.990328	0.999847	0.968502	0.99773	0.987999	0	0	0	0	0	0	0	0	0	0	0
109815	Vimp	VCP-interacting membrane protein	1.41526	1.0667	1.11348	-1.00224	1.03752	1.09957	1.11103	-1.18841	-1.21912	-1.03551	-1.20005	-1.06461	4.91157e-07	0.33824	0.187747	0.970904	0.548815	0.125775	0.233091	0.0689364	0.0973022	0.676906	0.0328757	0.476382	5.2838e-05	0.742703	0.939775	0.993817	0.928891	0.712679	0.522385	0.46067	0.999847	0.970938	0.342465	0.891923	0	0	0	0	0	0	0	0	0	0	0
109820	Pgc	progastricsin (pepsinogen C)	9.48338	1.2881	-1.21645	1.23257	1.22632	1.2427	9.96698	1.11036	-1.42102	1.30994	-1.2126	-1.13881	0.00027037	0.690817	0.798418	0.719115	0.725663	0.708631	3.86281e-05	0.848911	0.612826	0.583647	0.695364	0.801036	0.00411318	0.927143	0.999717	0.916682	0.972913	0.989786	0.00219758	0.983135	0.999847	0.947895	0.939921	0.98347	1	0	0	0	0	0	1	0	0	0	0
109857	Cbr3	carbonyl reductase 3	-1.21831	1.88781	2.18205	-1.0905	1.34094	1.11902	-1.12217	-7.52336	-2.14597	-1.15939	-5.34424	-2.47115	0.246469	0.00109637	0.000903328	0.609342	0.0873408	0.507511	0.399457	1.19913e-19	0.000105211	0.258382	2.84987e-18	1.37411e-08	0.441703	0.066	0.152865	0.867648	0.541599	0.953178	0.68136	9.03906e-16	0.0660903	0.798943	4.29646e-14	1.09032e-05	0	1	0	0	0	0	0	-1	-1	0	-1
109880	Braf	Braf transforming gene	-1.04592	-1.02285	1.05651	-1.02146	1.0277	-1.01639	-1.04661	-1.03086	1.08012	-1.04882	1.07821	1.05095	0.352523	0.668143	0.388192	0.65914	0.570513	0.735578	0.444603	0.631548	0.336995	0.402033	0.187644	0.404513	0.551621	0.92096	0.999717	0.891242	0.938455	0.994615	0.716863	0.918062	0.999847	0.887456	0.644473	0.858752	0	0	0	0	0	0	0	0	0	0	0
109889	Mzf1	myeloid zinc finger 1	-1.0039	1.04654	-1.00119	-1.0384	1.02003	1.01034	-1.10793	-1.17127	-1.11059	-1.10514	-1.06443	-1.1317	0.957091	0.565941	0.990069	0.602674	0.783916	0.886859	0.231472	0.0854343	0.36127	0.22133	0.443059	0.14984	0.976476	0.878923	0.999717	0.865055	0.983501	0.999281	0.520846	0.4933	0.999847	0.762167	0.838647	0.629149	0	0	0	0	0	0	0	0	0	0	0
109900	Asl	argininosuccinate lyase	1.51695	1.21578	1.11875	1.03095	1.21047	1.06119	1.0514	-1.01041	1.11051	1.02839	1.03979	-1.02086	1.26707e-05	0.0448613	0.332569	0.727354	0.0322715	0.497562	0.442812	0.881334	0.234574	0.652662	0.530823	0.751369	0.000510683	0.342624	0.999717	0.91932	0.359941	0.94846	0.715371	0.987138	0.999847	0.96595	0.882329	0.977288	1	0	0	0	0	0	0	0	0	0	0
109901	Cela1	chymotrypsin-like elastase family, member 1	3.63714	4.94112	1.1635	-1.15035	-1.07339	1.32024	1.01086	1.32376	-1.22047	-1.46056	-1.99615	1.11401	0.00882221	0.00332159	0.810308	0.769528	0.882197	0.561595	0.982131	0.585754	0.758876	0.411839	0.137069	0.822929	0.0459445	0.114616	0.999717	0.936107	0.996623	0.962626	0.994063	0.898945	0.999847	0.889024	0.583644	0.986364	1	0	0	0	0	0	0	0	0	0	0
109910	Zfp91	zinc finger protein 91	1.00857	-1.09269	1.03503	-1.0296	1.08469	1.05687	-1.02956	1.03445	1.02865	1.01487	1.0266	1.03024	0.839453	0.0583719	0.536178	0.489226	0.0574494	0.192278	0.5309	0.494285	0.65114	0.738887	0.553879	0.521749	0.91226	0.377825	0.999717	0.80133	0.464089	0.795134	0.77867	0.855636	0.999847	0.98466	0.890602	0.910778	0	0	0	0	0	0	0	0	0	0	0
109929	Zbtb25	zinc finger and BTB domain containing 25	-1.10939	1.03393	-1.02763	1.07523	1.07582	-1.01025	-1.08602	1.00131	-1.2628	1.10389	1.1175	-1.14406	0.205136	0.70803	0.799625	0.374218	0.370634	0.900268	0.373492	0.989352	0.0645718	0.264832	0.210794	0.149088	0.393825	0.931835	0.999717	0.719521	0.852551	0.999281	0.659341	0.997693	0.999847	0.805426	0.672435	0.627321	0	0	0	0	0	0	0	0	0	0	0
109934	Abr	active BCR-related gene	-1.20197	-1.00561	1.03949	-1.03387	1.03557	-1.0217	-1.1437	1.31754	1.08896	1.16462	-1.02508	-1.1045	0.00365344	0.933158	0.630278	0.584919	0.566511	0.724623	0.126099	0.00412617	0.46664	0.0700041	0.765055	0.2552	0.0247301	0.987568	0.999717	0.856174	0.938019	0.993405	0.38845	0.153596	0.999847	0.526497	0.959211	0.753112	0	0	0	0	0	0	0	0	0	0	0
109978	Art4	ADP-ribosyltransferase 4	-1.05648	-1.03392	-1.01072	-1.01881	1.02353	1.04499	-1.07032	1.05782	1.21072	1.00202	1.06066	-1.08264	0.551914	0.741168	0.930188	0.839859	0.800909	0.63357	0.5665	0.656117	0.232831	0.985762	0.602488	0.503236	0.720934	0.944378	0.999717	0.961691	0.986815	0.981695	0.801136	0.926488	0.999847	0.998941	0.911864	0.901901	0	0	0	0	0	0	0	0	0	0	0
109979	Art3	ADP-ribosyltransferase 3	-1.07008	-1.02653	1.01504	1.04446	-1.1585	1.05613	-1.00662	-1.09491	1.01446	-1.09531	1.12502	1.06054	0.579873	0.844837	0.926243	0.722021	0.231587	0.655222	0.972708	0.659175	0.955855	0.62098	0.522589	0.760548	0.741947	0.975313	0.999717	0.917753	0.766747	0.98331	0.990746	0.927482	0.999847	0.958045	0.879448	0.977525	0	0	0	0	0	0	0	0	0	0	0
110006	Gusb	glucuronidase, beta	1.16366	1.32209	1.25823	1.16079	1.22478	1.29286	1.16559	1.19844	1.54181	1.36447	1.03796	1.03508	0.0564489	0.00179935	0.029312	0.0604478	0.0117233	0.00168146	0.0306053	0.0170368	2.05138e-05	1.68925e-05	0.57383	0.61946	0.164763	0.0828745	0.613837	0.316197	0.223203	0.126622	0.175239	0.280289	0.0181921	0.0060636	0.898767	0.940655	0	0	0	0	0	0	0	0	1	0	0
110012	Tpgs1	tubulin polyglutamylase complex subunit 1	-1.12637	1.04174	1.0045	1.01815	1.02918	1.03054	-1.06624	1.07067	1.11197	-1.08875	1.05294	1.04383	0.0250707	0.472872	0.947732	0.729152	0.580178	0.562857	0.349908	0.350273	0.251127	0.195632	0.43016	0.530946	0.0942495	0.826018	0.999717	0.919461	0.941455	0.963157	0.638765	0.778797	0.999847	0.734948	0.832898	0.914403	0	0	0	0	0	0	0	0	0	0	0
110033	Kif22	kinesin family member 22	-1.01938	-1.21486	1.08223	-1.01845	-1.00529	1.17243	-1.47447	-1.02474	-1.00067	1.09951	-1.35895	-1.67063	0.88924	0.200232	0.664188	0.894441	0.969438	0.251113	0.007004	0.869141	0.997152	0.476028	0.0240863	0.000496358	0.940477	0.614694	0.999717	0.975367	0.999648	0.836896	0.0741519	0.985847	0.999847	0.914571	0.302352	0.0332582	0	0	0	0	0	0	0	0	0	0	0
110058	Syt17	synaptotagmin XVII	1.0815	-1.04962	-1.07218	1.05623	1.02219	1.08746	1.02319	-1.07399	1.02596	-1.22792	1.05789	-1.08709	0.348928	0.595887	0.526986	0.512303	0.792291	0.316448	0.698986	0.260987	0.747891	0.000589869	0.321655	0.162539	0.547759	0.892412	0.999717	0.813704	0.985292	0.876449	0.875878	0.707287	0.999847	0.0555804	0.764628	0.649024	0	0	0	0	0	0	0	0	0	0	0
110074	Dut	deoxyuridine triphosphatase	-1.12962	-1.31929	-1.11187	-1.23039	-1.1399	1.09505	-1.02053	1.13684	1.02759	1.1796	-1.00839	-1.08375	0.197622	0.00896212	0.393713	0.0306373	0.16681	0.335565	0.798479	0.134413	0.799369	0.0331532	0.912393	0.314459	0.384247	0.176905	0.999717	0.226006	0.683981	0.88345	0.921916	0.572269	0.999847	0.410359	0.985702	0.803658	0	0	0	0	0	0	0	0	0	0	0
110078	Pygb	brain glycogen phosphorylase	1.02153	1.04639	-1.01783	1.06111	-1.01841	1.02583	-1.25123	-1.26861	-1.01574	-1.09018	1.28082	-1.00543	0.686159	0.432843	0.799406	0.262863	0.729262	0.628632	0.118254	0.119593	0.934753	0.524247	0.0716378	0.969544	0.814489	0.809006	0.999717	0.615855	0.97297	0.980919	0.376833	0.550866	0.999847	0.928627	0.457898	0.997797	0	0	0	0	0	0	0	0	0	0	0
110083	Dnah12	dynein, axonemal, heavy chain 12	1.10134	1.11592	1.14962	-1.15807	1.11711	1.05827	-1.06738	1.03014	-1.10081	-1.0461	1.00185	-1.11823	0.273345	0.255714	0.231113	0.0981841	0.20962	0.518942	0.398766	0.717624	0.355735	0.540299	0.979881	0.150674	0.47055	0.67522	0.970795	0.402491	0.742365	0.955083	0.681064	0.943886	0.999847	0.932763	0.996606	0.630286	0	0	0	0	0	0	0	0	0	0	0
110094	Phka2	phosphorylase kinase alpha 2	1.06207	1.17518	1.03828	-1.027	1.06019	1.14743	-1.02609	-1.11748	1.05216	-1.05896	-1.05519	-1.10234	0.292344	0.0118004	0.617298	0.639964	0.306639	0.018437	0.6711	0.0896491	0.533578	0.324007	0.354792	0.112088	0.491186	0.193601	0.999717	0.8837	0.820163	0.364687	0.861381	0.500535	0.999847	0.847664	0.785556	0.558997	0	0	0	0	0	0	0	0	0	0	0
110095	Pygl	liver glycogen phosphorylase	-1.00219	-1.07317	1.05116	-1.22016	-1.14181	-1.39165	-1.03897	-1.00641	-1.16955	-1.22279	-1.09709	-1.01715	0.989086	0.68676	0.813118	0.216423	0.408247	0.0424593	0.819674	0.97148	0.488308	0.211847	0.562978	0.919229	0.993043	0.925269	0.999717	0.568857	0.872657	0.497125	0.931771	0.997519	0.999847	0.75086	0.895282	0.995424	0	0	0	0	0	0	0	0	0	0	0
110109	Nop2	NOP2 nucleolar protein	-1.11416	-1.12995	-1.0081	-1.07664	-1.02954	-1.01535	1.00526	1.13842	1.07326	1.04396	1.00796	1.15065	0.0329419	0.0278593	0.902078	0.140774	0.558254	0.759062	0.94333	0.103574	0.477586	0.542032	0.910345	0.0614958	0.113791	0.279539	0.999717	0.471568	0.93287	0.998811	0.979114	0.52176	0.999847	0.93306	0.985234	0.441338	0	0	0	0	0	0	0	0	0	0	0
110119	Mpi	mannose phosphate isomerase	1.49826	1.06494	1.04984	-1.10694	1.05743	1.11604	1.0949	-1.00244	-1.02997	1.0823	-1.12113	-1.13368	0.000803038	0.616243	0.747848	0.376871	0.626319	0.339907	0.527881	0.987282	0.878286	0.563711	0.404671	0.383164	0.0085777	0.899962	0.999717	0.720765	0.950862	0.887197	0.776951	0.997693	0.999847	0.940828	0.819088	0.848456	0	0	0	0	0	0	0	0	0	0	0
110135	Fgb	fibrinogen beta chain	2.9273	1.01367	-1.04819	-1.15595	-1.10104	1.08189	1.69713	1.0468	-1.01176	1.03821	-1.1537	-1.0829	0.0015646	0.969501	0.912494	0.655395	0.766792	0.808376	0.00501817	0.813281	0.961855	0.828792	0.410963	0.661462	0.013629	0.995355	0.999717	0.889557	0.982636	0.999281	0.0606201	0.974959	0.999847	0.991472	0.822784	0.951945	1	0	0	0	0	0	1	0	0	0	0
110147	Ehmt2	euchromatic histone lysine N-methyltransferase 2	-1.07687	1.00846	1.00412	-1.00579	1.0144	-1.10385	1.08798	1.09333	1.19317	1.09677	1.2355	1.10497	0.0743087	0.850757	0.939221	0.887823	0.726802	0.0184978	0.121567	0.124104	0.0175669	0.076455	0.000123558	0.0680226	0.199922	0.976089	0.999717	0.974083	0.972913	0.364687	0.382019	0.558004	0.925115	0.541068	0.0216601	0.457408	0	0	0	0	0	0	0	0	0	0	0
110157	Raf1	v-raf-leukemia viral oncogene 1	1.32963	-1.0946	1.00113	-1.05116	1.01934	1.01036	1.39327	1.00908	-1.05891	-1.08949	1.10387	1.0739	5.33683e-07	0.106218	0.986494	0.325432	0.704769	0.838311	5.94206e-07	0.885525	0.471384	0.131521	0.0831063	0.229569	5.58181e-05	0.480695	0.999717	0.676418	0.968163	0.999281	0.000114849	0.988023	0.999847	0.653929	0.488846	0.728219	0	0	0	0	0	0	0	0	0	0	0
110168	Gpr18	G protein-coupled receptor 18	-1.16073	-1.12715	1.02291	-1.11824	1.03048	1.15655	1.00911	1.13704	-1.17336	1.46688	-1.10088	1.10405	0.329492	0.473503	0.910221	0.463864	0.843613	0.341227	0.956581	0.470423	0.4766	0.0187997	0.546036	0.553072	0.527993	0.826541	0.999717	0.78559	0.990833	0.888985	0.984847	0.841942	0.999847	0.326312	0.887515	0.918456	0	0	0	0	0	0	0	0	0	0	0
110172	Slc35b1	solute carrier family 35, member B1	1.02206	1.04955	1.00464	-1.04006	1.03774	1.12245	1.01302	1.16278	1.06033	1.1853	-1.25559	1.01073	0.740943	0.503857	0.957615	0.552178	0.574922	0.084057	0.896045	0.156509	0.660195	0.0760089	0.0188032	0.914133	0.851793	0.845762	0.999717	0.838765	0.939901	0.629434	0.96189	0.599475	0.999847	0.539254	0.268698	0.994692	0	0	0	0	0	0	0	0	0	0	0
110173	Manba	mannosidase, beta A, lysosomal	1.41207	-1.05792	-1.01154	-1.19617	-1.0062	1.04393	1.01571	1.00996	-1.0337	-1.04937	-1.0209	1.09956	0.00331227	0.649065	0.938658	0.116774	0.956325	0.703657	0.915294	0.949369	0.866424	0.730389	0.882359	0.517912	0.0230954	0.914336	0.999717	0.434979	0.999648	0.989574	0.968893	0.994935	0.999847	0.983035	0.979782	0.908968	0	0	0	0	0	0	0	0	0	0	0
110175	Ggct	gamma-glutamyl cyclotransferase	-1.13042	-1.10434	1.04529	-1.2335	-1.11435	1.19243	-1.00327	1.09998	1.31639	1.23029	-1.12195	1.01588	0.377108	0.512923	0.808341	0.133115	0.434994	0.206473	0.98433	0.590518	0.221399	0.194069	0.468513	0.924372	0.573631	0.850798	0.999717	0.459982	0.885569	0.808013	0.995089	0.901148	0.999847	0.73273	0.852542	0.995597	0	0	0	0	0	0	0	0	0	0	0
110197	Dgkg	diacylglycerol kinase, gamma	1.04471	-1.00598	-1.04766	-1.07375	-1.09663	-1.15448	-1.14197	-1.28153	-1.16865	-1.15778	1.07107	-1.01914	0.508911	0.934349	0.593966	0.284062	0.16643	0.0332208	0.121527	0.00788989	0.175423	0.0743394	0.397567	0.823108	0.688282	0.987568	0.999717	0.637997	0.683981	0.457505	0.382016	0.203874	0.999847	0.533178	0.816806	0.986421	0	0	0	0	0	0	0	0	0	0	0
110198	Akr7a5	aldo-keto reductase family 7, member A5 (aflatoxin aldehyde reductase)	1.09061	1.02651	1.19661	1.08325	1.15044	1.08514	-1.00117	1.17588	1.05077	1.01229	-1.09585	1.00714	0.0650694	0.606105	0.00462948	0.0882857	0.00359214	0.0817204	0.989503	0.0911071	0.67873	0.885401	0.282608	0.936128	0.181584	0.895395	0.335154	0.382863	0.126282	0.62287	0.996234	0.501106	0.999847	0.994027	0.732781	0.996067	0	0	0	0	0	0	0	0	0	0	0
110208	Pgd	phosphogluconate dehydrogenase	1.0557	-1.0147	1.11393	-1.09202	1.06115	1.06845	-1.28861	-1.11847	-1.00872	1.00655	-1.24536	-1.06355	0.311793	0.802643	0.129338	0.102967	0.268475	0.217688	0.000211391	0.105607	0.91987	0.915088	0.000683239	0.338866	0.510591	0.964492	0.881232	0.410762	0.793632	0.814517	0.0075341	0.526526	0.999847	0.995757	0.0605912	0.818769	0	0	0	0	0	0	0	0	0	0	0
110213	Tmbim6	transmembrane BAX inhibitor motif containing 6	1.25832	-1.02914	1.01029	1.0407	1.12448	-1.03515	1.15862	1.05409	1.0931	-1.04442	1.0079	-1.08921	0.000894716	0.690112	0.906122	0.544779	0.0785507	0.599783	0.143738	0.620411	0.507688	0.648067	0.934075	0.393018	0.00919817	0.926785	0.999717	0.835122	0.525567	0.972904	0.414339	0.914517	0.999847	0.96595	0.987676	0.853945	0	0	0	0	0	0	0	0	0	0	0
110253	Triobp	TRIO and F-actin binding protein	-1.10965	-1.09493	-1.12832	-1.00037	-1.01176	-1.08047	-1.2102	1.10874	1.08726	-1.17057	1.03328	1.06252	0.0436535	0.105835	0.0749306	0.994103	0.817494	0.130316	0.00427087	0.135711	0.335229	0.0125899	0.593827	0.347357	0.137804	0.479681	0.771635	0.998432	0.989807	0.720622	0.054244	0.574418	0.999847	0.276684	0.908703	0.826363	0	0	0	0	0	0	0	0	0	0	0
110265	Msra	methionine sulfoxide reductase A	1.81379	-1.01392	1.02658	1.01586	1.00685	-1.05782	1.46529	1.1314	-1.16702	-1.01637	-1.08566	-1.10858	3.78124e-08	0.892965	0.8323	0.866856	0.942014	0.549903	0.0110708	0.428527	0.432666	0.907133	0.555599	0.480987	1.04629e-05	0.983489	0.999717	0.969727	0.999648	0.958967	0.0977183	0.822908	0.999847	0.994413	0.891527	0.893921	1	0	0	0	0	0	0	0	0	0	0
110279	Bcr	breakpoint cluster region	-1.00277	1.07845	-1.01734	1.08013	-1.04168	-1.02055	-1.01774	1.12214	1.10968	-1.0501	1.05501	1.07734	0.948071	0.108325	0.759122	0.0736518	0.338322	0.632301	0.798748	0.120807	0.264471	0.458484	0.416951	0.282486	0.971882	0.482831	0.999717	0.351548	0.837908	0.981154	0.921916	0.553248	0.999847	0.907577	0.824859	0.777571	0	0	0	0	0	0	0	0	0	0	0
110304	Glra3	glycine receptor, alpha 3 subunit	-1.06863	1.10008	1.02954	-1.03535	1.00607	-1.0843	-1.1958	-1.00384	1.0147	-1.04239	1.03327	-1.07218	0.371754	0.242196	0.765892	0.639255	0.934886	0.276971	0.0156992	0.960164	0.880256	0.546463	0.634255	0.335354	0.569929	0.660283	0.999717	0.883286	0.999648	0.853921	0.121562	0.996132	0.999847	0.934022	0.921359	0.816636	0	0	0	0	0	0	0	0	0	0	0
110308	Krt5	keratin 5	-1.50976	1.02596	-1.19641	1.03002	-1.00562	1.08649	2.84	1.00041	-1.03009	1.00642	-1.43221	1.00315	0.36578	0.958855	0.764735	0.948028	0.990155	0.85499	0.0389048	0.999386	0.964521	0.989194	0.448526	0.99494	0.563986	0.992775	0.999717	0.987507	0.999931	0.999281	0.200112	0.99969	0.999847	0.999164	0.841163	0.9995	0	0	0	0	0	0	0	0	0	0	0
110310	Krt7	keratin 7	1.27532	1.05304	1.15009	-1.0826	1.47769	1.038	-1.72504	-1.60942	-1.05403	1.03576	1.33445	-1.23609	0.326591	0.848317	0.668006	0.747902	0.117688	0.879911	0.0874489	0.159711	0.901083	0.906853	0.338687	0.501587	0.525222	0.975814	0.999717	0.928231	0.602669	0.999281	0.31953	0.603937	0.999847	0.994413	0.774348	0.901845	0	0	0	0	0	0	0	0	0	0	0
110323	Cox6b1	cytochrome c oxidase, subunit VIb polypeptide 1	1.17245	-1.07845	-1.0345	-1.07621	-1.02574	1.07556	1.13811	-1.04457	1.03256	-1.07231	-1.05132	-1.01363	0.000795813	0.129538	0.568906	0.107085	0.573132	0.109955	0.0491169	0.527043	0.712386	0.25991	0.418022	0.833929	0.00854903	0.51306	0.999717	0.417608	0.939377	0.686103	0.228828	0.871431	0.999847	0.800073	0.825072	0.987999	0	0	0	0	0	0	0	0	0	0	0
110326	Tas1r1	taste receptor, type 1, member 1	1.08235	1.20049	1.13867	-1.08367	-1.0168	1.07463	-1.06584	-1.08731	-1.09468	-1.0494	-1.083	1.03218	0.283908	0.0262859	0.18397	0.276643	0.820604	0.329315	0.472906	0.377065	0.449093	0.569032	0.347564	0.720956	0.482067	0.272653	0.936483	0.631039	0.990199	0.880878	0.738812	0.794275	0.999847	0.942647	0.780077	0.970539	0	0	0	0	0	0	0	0	0	0	0
110350	Dync2h1	dynein cytoplasmic 2 heavy chain 1	-1.091	1.05422	1.07821	-1.09869	-1.10457	-1.01222	1.15929	-1.15446	-1.08066	-1.07676	1.07204	1.01917	0.196653	0.472246	0.395634	0.163427	0.141254	0.855995	0.0438283	0.0651669	0.424195	0.283888	0.313172	0.791933	0.383106	0.825955	0.999717	0.500789	0.644826	0.999281	0.213491	0.454098	0.999847	0.820023	0.75736	0.982592	0	0	0	0	0	0	0	0	0	0	0
110351	Rap1gap	Rap1 GTPase-activating protein	1.94049	1.30921	1.07734	1.12594	1.34649	-1.10418	1.29281	-1.50681	-1.01789	-1.20624	1.11674	-1.0309	0.00182065	0.229187	0.781436	0.560311	0.147323	0.626411	0.40964	0.218458	0.96613	0.527487	0.709518	0.92194	0.0152253	0.646219	0.999717	0.842938	0.653001	0.979854	0.689409	0.670004	0.999847	0.929722	0.945012	0.995597	1	0	0	0	0	0	0	0	0	0	0
110355	Adrbk1	adrenergic receptor kinase, beta 1	-1.12012	-1.02832	1.04437	1.00674	1.00518	1.02403	-1.18376	-1.00725	1.0607	-1.0047	1.06793	1.16757	0.00995493	0.550851	0.442297	0.874956	0.903684	0.578625	0.000242092	0.875177	0.312063	0.909309	0.114398	0.000669729	0.0502956	0.872147	0.999717	0.971425	0.999414	0.967981	0.00825741	0.986635	0.999847	0.994936	0.545955	0.0395706	0	0	0	0	0	0	0	0	0	0	0
110379	Sec13	SEC13 homolog (S. cerevisiae)	1.19615	1.13889	1.10424	1.04285	1.08059	1.14521	-1.04529	1.23872	1.12708	1.10874	-1.10601	-1.09778	0.00798104	0.0732972	0.253333	0.521853	0.238814	0.0418433	0.651185	0.0439507	0.365315	0.271604	0.283116	0.342514	0.0428071	0.412684	0.98168	0.819053	0.774834	0.496613	0.850421	0.397958	0.999847	0.808426	0.732781	0.822382	0	0	0	0	0	0	0	0	0	0	0
110380	Shroom2	shroom family member 2	1.55975	1.0116	-1.01088	-1.11083	1.05179	1.04146	1.29733	1.02816	-1.03104	1.06873	-1.04601	-1.06722	0.000149225	0.923505	0.940417	0.339969	0.645636	0.711297	0.0690075	0.853333	0.87195	0.621547	0.738176	0.644788	0.00277748	0.987568	0.999717	0.690642	0.957472	0.990458	0.280042	0.984179	0.999847	0.958045	0.953211	0.94631	1	0	0	0	0	0	0	0	0	0	0
110382	C8b	complement component 8, beta polypeptide	1.23068	1.14154	-1.12869	-1.07183	-1.10305	1.09564	1.05673	-1.11147	-1.07795	1.02478	-1.0398	-1.05471	0.00970206	0.124302	0.241645	0.374605	0.210947	0.24356	0.49953	0.227005	0.494682	0.75315	0.616292	0.514466	0.0493992	0.504476	0.977649	0.719633	0.743522	0.829227	0.756648	0.679226	0.999847	0.987347	0.91642	0.907252	0	0	0	0	0	0	0	0	0	0	0
110391	Qdpr	quinoid dihydropteridine reductase	1.25753	1.02753	1.12796	-1.05108	1.24007	1.28475	1.02762	-1.16703	-1.0872	-1.16443	1.0003	-1.01144	0.000975543	0.707653	0.171212	0.452288	0.00184963	0.000351756	0.711424	0.0529193	0.399945	0.0337564	0.996633	0.877172	0.00973024	0.931835	0.920443	0.777704	0.0887172	0.0468831	0.881843	0.423671	0.999847	0.412822	0.999151	0.990859	0	0	0	0	0	0	0	0	0	0	0
110417	Pigh	phosphatidylinositol glycan anchor biosynthesis, class H	1.03901	-1.0516	1.0415	-1.10296	-1.01936	-1.01504	1.12679	-1.02552	-1.20116	1.12514	-1.00205	1.01858	0.541528	0.463738	0.622926	0.121383	0.759421	0.811473	0.120186	0.755612	0.0770472	0.107937	0.977503	0.808591	0.713869	0.822633	0.999717	0.441476	0.980259	0.999281	0.379871	0.956569	0.999847	0.611524	0.995981	0.984325	0	0	0	0	0	0	0	0	0	0	0
110446	Acat1	acetyl-Coenzyme A acetyltransferase 1	1.52218	-1.07236	1.1076	-1.05846	-1.04565	1.03448	1.44922	1.09989	1.02231	1.02195	-1.08411	1.04803	1.92043e-09	0.281544	0.192461	0.337221	0.450172	0.565874	1.39819e-05	0.255342	0.833628	0.770838	0.280903	0.548641	1.34901e-06	0.696164	0.945793	0.687636	0.89376	0.964887	0.00100376	0.70129	0.999847	0.989203	0.730927	0.918038	1	0	0	0	0	0	0	0	0	0	0
110454	Ly6a	lymphocyte antigen 6 complex, locus A	-1.34429	1.21236	1.0931	-1.1651	-1.2716	-1.34928	1.17079	-1.03989	1.62474	1.48664	1.84307	1.11789	0.0160325	0.145335	0.573547	0.204871	0.048509	0.014818	0.447968	0.85943	0.0858851	0.0488722	0.00300047	0.591267	0.0691748	0.539135	0.999717	0.553391	0.435795	0.338723	0.719843	0.985458	0.999847	0.463686	0.127783	0.931851	0	0	0	0	0	0	0	0	0	0	0
110460	Acat2	acetyl-Coenzyme A acetyltransferase 2	1.14307	1.05825	1.09533	1.16061	1.04413	1.25807	-1.31421	1.02973	1.01786	-1.04548	-1.17214	-1.40868	0.0399388	0.41929	0.282495	0.022717	0.49974	0.000652751	0.00178933	0.742305	0.874907	0.577554	0.0503727	0.000130213	0.129359	0.799326	0.996972	0.198343	0.914642	0.069412	0.0321375	0.95227	0.999847	0.946917	0.398311	0.0136938	0	0	0	0	0	0	0	0	0	0	0
110524	Dgkq	diacylglycerol kinase, theta	-1.51808	-1.08679	-1.24148	-1.03866	-1.0121	-1.06239	-1.02321	1.28826	1.13098	1.01733	1.09944	1.01073	3.08299e-05	0.412162	0.080378	0.681811	0.89645	0.513455	0.883523	0.133029	0.559605	0.908465	0.526498	0.945646	0.000969099	0.794213	0.786087	0.90158	0.997848	0.95437	0.957714	0.570081	0.999847	0.994916	0.880678	0.996668	-1	0	0	0	0	0	0	0	0	0	0
110532	Adarb1	adenosine deaminase, RNA-specific, B1	-1.14629	-1.01202	-1.01446	1.02756	-1.05403	1.01298	-1.10021	-1.03776	-1.14184	1.05532	-1.04552	-1.01345	0.103447	0.895178	0.895585	0.742922	0.526061	0.876299	0.367381	0.741885	0.35209	0.593371	0.658761	0.899261	0.249532	0.983489	0.999717	0.925449	0.91995	0.999281	0.653836	0.95227	0.999847	0.949744	0.930436	0.99269	0	0	0	0	0	0	0	0	0	0	0
110542	Amhr2	anti-Mullerian hormone type 2 receptor	-1.02003	1.14125	1.1202	-1.11762	1.02635	-1.07539	1.10511	-1.25484	-1.02263	-1.12157	-1.17241	-1.1034	0.736453	0.0441818	0.148018	0.0630342	0.659051	0.220242	0.338937	0.0445327	0.872986	0.250793	0.113311	0.346427	0.848185	0.341154	0.894685	0.323729	0.960563	0.817584	0.628746	0.398687	0.999847	0.791952	0.543001	0.825206	0	0	0	0	0	0	0	0	0	0	0
110593	Prdm2	PR domain containing 2, with ZNF domain	-1.00736	-1.10667	-1.04607	1.07461	1.08511	1.10904	-1.07748	-1.07599	1.0082	-1.12479	-1.0572	1.00302	0.899389	0.114619	0.557131	0.218097	0.162957	0.0786258	0.420231	0.457625	0.947582	0.185334	0.528408	0.973967	0.946259	0.492377	0.999717	0.571362	0.67985	0.617763	0.697654	0.836059	0.999847	0.722095	0.881492	0.997861	0	0	0	0	0	0	0	0	0	0	0
110595	Timp4	tissue inhibitor of metalloproteinase 4	1.68922	1.05178	1.04717	-1.13668	1.00304	1.73251	-1.0049	-1.04974	-1.02712	-1.17025	-1.11876	1.26751	7.88128e-07	0.62668	0.712569	0.179758	0.974454	2.91701e-07	0.962087	0.657961	0.846563	0.113091	0.255391	0.0243204	7.37267e-05	0.903631	0.999717	0.521818	0.999697	0.000549164	0.986643	0.927342	0.999847	0.621913	0.711565	0.296886	1	0	0	0	0	1	0	0	0	0	0
110596	Arhgef28	Rho guanine nucleotide exchange factor (GEF) 28	1.19371	-1.10856	-1.07834	-1.02322	1.12406	-1.03116	1.09351	-1.23258	-1.09286	-1.1074	1.13153	-1.0783	0.0212244	0.212676	0.447414	0.759729	0.123042	0.682756	0.475554	0.12049	0.597849	0.393854	0.302443	0.5471	0.0842782	0.629175	0.999717	0.93227	0.613112	0.987041	0.740376	0.552678	0.999847	0.8853	0.74919	0.917985	0	0	0	0	0	0	0	0	0	0	0
110606	Fntb	farnesyltransferase, CAAX box, beta	-1.55514	-1.12211	-1.00461	-1.07155	-1.02405	-1.06827	-1.2766	1.07432	1.16398	1.09297	1.11387	1.08884	0.000103043	0.323166	0.973801	0.515503	0.822746	0.534253	0.137284	0.679405	0.488635	0.567312	0.488086	0.601249	0.00223622	0.731691	0.999717	0.815974	0.990199	0.958117	0.404722	0.93141	0.999847	0.942345	0.863135	0.934111	-1	0	0	0	0	0	0	0	0	0	0
110611	Hdlbp	high density lipoprotein (HDL) binding protein	1.19741	1.26762	-1.19815	1.30634	1.13893	1.04332	1.17626	-1.05347	1.06136	1.14551	1.00393	-1.23782	0.21092	0.133683	0.340116	0.0657175	0.364749	0.766887	0.243735	0.724027	0.749134	0.305842	0.976321	0.127216	0.40074	0.51983	0.999717	0.330917	0.849891	0.998811	0.53293	0.946097	0.999847	0.836515	0.995981	0.588617	0	0	0	0	0	0	0	0	0	0	0
110616	Atxn3	ataxin 3	1.01064	1.02515	1.05558	1.04629	-1.00926	-1.08217	-1.0034	1.03311	-1.11348	-1.0189	1.04188	-1.00719	0.848727	0.682797	0.461238	0.416214	0.868112	0.158414	0.947882	0.556054	0.127317	0.705292	0.408333	0.890105	0.917571	0.92411	0.999717	0.751998	0.995335	0.753848	0.981233	0.885895	0.999847	0.978015	0.821132	0.992132	0	0	0	0	0	0	0	0	0	0	0
110637	Grik4	glutamate receptor, ionotropic, kainate 4	1.02661	1.10735	-1.08096	-1.14419	-1.06478	-1.06864	-1.07532	1.08989	1.06331	1.05875	1.04133	1.00511	0.687907	0.157617	0.368375	0.042979	0.33865	0.311785	0.349931	0.298877	0.555955	0.440571	0.58378	0.947433	0.815536	0.555085	0.999717	0.26639	0.837908	0.872662	0.638765	0.73967	0.999847	0.899438	0.904018	0.996668	0	0	0	0	0	0	0	0	0	0	0
110639	Prps2	phosphoribosyl pyrophosphate synthetase 2	1.47647	-1.07496	1.03176	1.03698	1.08538	1.06491	1.50523	-1.06692	-1.04565	1.1958	1.01788	-1.05709	7.04628e-05	0.469759	0.794985	0.690544	0.370413	0.491068	0.000358969	0.573814	0.758555	0.0866968	0.863372	0.607401	0.00174834	0.825067	0.999717	0.904665	0.852551	0.945673	0.0106322	0.892874	0.999847	0.568476	0.976113	0.937289	0	0	0	0	0	0	1	0	0	0	0
110648	Lmx1a	LIM homeobox transcription factor 1 alpha	1.1942	1.06355	1.06945	-1.12575	-1.1078	-1.03828	1.10684	1.07453	-1.37307	-1.19044	-1.01324	-1.08855	0.0421199	0.512173	0.553436	0.170584	0.235278	0.661479	0.429348	0.598797	0.0698712	0.157458	0.914303	0.508498	0.134145	0.850372	0.999717	0.509298	0.771316	0.9837	0.705564	0.90559	0.999847	0.687165	0.985702	0.90509	0	0	0	0	0	0	0	0	0	0	0
110695	Aldh7a1	aldehyde dehydrogenase family 7, member A1	-1.25085	1.03488	1.01623	-1.04636	-1.0579	-1.06124	1.01726	-1.0181	-1.0269	-1.06532	-1.01186	1.02062	1.41524e-05	0.508144	0.796347	0.339443	0.236395	0.21152	0.736886	0.741038	0.698493	0.196104	0.808207	0.688681	0.000552199	0.848078	0.999717	0.690503	0.771843	0.811276	0.89338	0.952188	0.999847	0.735497	0.968797	0.959909	0	0	0	0	0	0	0	0	0	0	0
110749	Chaf1b	chromatin assembly factor 1, subunit B (p60)	1.00073	-1.13372	-1.12739	1.09086	1.26858	1.23698	-1.16211	1.07875	-1.05949	1.30904	-1.06511	-1.42122	0.995361	0.361667	0.469216	0.488304	0.0614867	0.0935594	0.205965	0.546957	0.715739	0.0195978	0.575565	0.00412265	0.997148	0.75949	0.999717	0.800764	0.478278	0.650516	0.49322	0.882014	0.999847	0.331289	0.899454	0.11727	0	0	0	0	0	0	0	0	0	0	0
110750	Cse1l	chromosome segregation 1-like (S. cerevisiae)	-1.12468	1.01724	-1.01307	-1.14608	-1.04995	1.05653	-1.13975	-1.05208	-1.01578	1.16241	-1.01218	1.00419	0.0476535	0.788829	0.865928	0.02234	0.404444	0.347308	0.0251829	0.405393	0.838444	0.00752259	0.824076	0.941684	0.146388	0.961949	0.999717	0.196545	0.871014	0.893849	0.157301	0.813701	0.999847	0.217262	0.970771	0.996288	0	0	0	0	0	0	0	0	0	0	0
110751	Adam33	a disintegrin and metallopeptidase domain 33	-1.49569	1.08774	-1.04725	-1.35292	-1.41779	-1.21889	-1.10998	-1.04485	1.11648	-1.03228	1.27778	1.14362	0.000371795	0.472535	0.743189	0.00619317	0.0017589	0.0676935	0.456721	0.76848	0.558633	0.81181	0.0703399	0.339269	0.00504537	0.825955	0.999717	0.100049	0.0854541	0.596916	0.726404	0.960663	0.999847	0.991472	0.45444	0.819419	0	0	0	0	0	0	0	0	0	0	0
110785	Iglc1	immunoglobulin lambda constant 1	-2.02049	-1.6015	-1.31527	1.22388	-1.79717	-2.50803	1.2439	-1.2333	1.14896	-1.1371	-1.31709	1.61538	0.116318	0.33338	0.639547	0.648591	0.189078	0.0416137	0.574461	0.612535	0.790318	0.728744	0.458123	0.219819	0.270517	0.739476	0.999717	0.88716	0.718931	0.495059	0.805486	0.912608	0.999847	0.98251	0.846451	0.720433	0	0	0	0	0	0	0	0	0	0	0
110786	Iglc2	immunoglobulin lambda constant 2	-3.5369	-1.31669	-1.43254	-1.31558	-3.63906	-1.63923	1.24123	2.70995	4.33306	1.68362	-1.45655	2.46266	0.000183864	0.428684	0.391369	0.388033	0.000136488	0.122614	0.603042	0.0275218	0.0108258	0.191779	0.344217	0.033479	0.00320878	0.806446	0.999717	0.731893	0.0226134	0.708861	0.82179	0.331935	0.855797	0.729933	0.777421	0.344765	-1	0	0	0	-1	0	0	0	0	0	0
110789	Gpr98	G protein-coupled receptor 98	1.24971	1.0741	-1.13776	-1.07014	-1.0915	1.03992	1.02508	1.53749	-1.00961	-1.00411	-1.24743	-1.25411	0.0313208	0.520242	0.336796	0.504577	0.389403	0.699574	0.82997	0.00088729	0.950841	0.970252	0.0484311	0.0536255	0.109728	0.854056	0.999717	0.809052	0.865131	0.989271	0.935692	0.0646222	0.999847	0.998933	0.39137	0.417765	0	0	0	0	0	0	0	1	0	0	0
110796	Tshz1	teashirt zinc finger family member 1	-1.38227	-1.05951	-1.02294	1.05272	-1.06877	1.04226	-1.30633	-1.08761	-1.14384	-1.22009	1.10134	1.08047	1.09119e-05	0.433758	0.798443	0.446315	0.325032	0.539127	0.00890687	0.427085	0.314881	0.0388504	0.308873	0.435434	0.000460221	0.809672	0.999717	0.773729	0.833384	0.958967	0.0864398	0.8222	0.999847	0.432897	0.753208	0.87238	0	0	0	0	0	0	0	0	0	0	0
110809	Srsf1	serine/arginine-rich splicing factor 1	-1.07157	-1.18745	-1.06215	-1.04921	-1.09758	-1.05555	1.13192	1.04342	1.04228	1.18113	1.06348	1.01696	0.166153	0.00236421	0.35782	0.333772	0.0640034	0.277238	0.0253616	0.46245	0.570254	0.00205429	0.236556	0.756192	0.342704	0.0978394	0.999717	0.68459	0.486133	0.853921	0.157931	0.838775	0.999847	0.108668	0.696551	0.977525	0	0	0	0	0	0	0	0	0	0	0
110816	Pwp2	PWP2 periodic tryptophan protein homolog (yeast)	-1.09305	-1.12225	1.04682	-1.11849	1.04764	1.0344	-1.10573	-1.01076	-1.06232	1.1608	-1.02467	1.01695	0.186732	0.11907	0.604531	0.0980927	0.487358	0.6134	0.239309	0.905779	0.596874	0.0697129	0.763532	0.843052	0.370117	0.497251	0.999717	0.402412	0.90944	0.975928	0.529317	0.990328	0.999847	0.526022	0.958935	0.988947	0	0	0	0	0	0	0	0	0	0	0
110821	Pcca	propionyl-Coenzyme A carboxylase, alpha polypeptide	1.71489	-1.10479	-1.0565	-1.00668	-1.07074	1.08615	1.74616	-1.2678	-1.06425	1.01062	-1.3472	-1.14316	1.07827e-07	0.308055	0.639834	0.940306	0.443224	0.354489	1.20913e-05	0.0596284	0.690824	0.924167	0.0092556	0.252865	1.87873e-05	0.718652	0.999717	0.985796	0.889261	0.897002	0.000918354	0.437024	0.999847	0.996812	0.200241	0.751211	1	0	0	0	0	0	1	0	0	0	0
110826	Etfb	electron transferring flavoprotein, beta polypeptide	-1.02346	1.02849	1.08765	-1.14962	1.08713	-1.02407	1.11013	1.05724	1.15125	1.11097	-1.10117	-1.01757	0.650905	0.616594	0.216904	0.00832949	0.106819	0.642624	0.0434508	0.305842	0.0429794	0.0333735	0.0506042	0.731691	0.79097	0.899962	0.964833	0.118127	0.585027	0.982843	0.212733	0.744767	0.999847	0.411061	0.399428	0.972625	0	0	0	0	0	0	0	0	0	0	0
110829	Lims1	LIM and senescent cell antigen-like domains 1	-1.11262	1.00679	-1.01587	1.10441	-1.0854	1.00731	1.0878	-1.02072	-1.02113	1.0138	-1.00839	-1.05533	0.080171	0.918136	0.842856	0.102826	0.176608	0.903638	0.330074	0.823018	0.856614	0.867406	0.918957	0.532074	0.210983	0.987241	0.999717	0.410568	0.703238	0.999281	0.620046	0.976178	0.999847	0.993405	0.985824	0.914468	0	0	0	0	0	0	0	0	0	0	0
110834	Chrna3	cholinergic receptor, nicotinic, alpha polypeptide 3	-1.22505	1.0525	-1.11494	-1.13591	-1.23056	-1.13124	-1.06274	-1.09143	1.05112	1.01733	1.33512	1.02864	0.00159316	0.447811	0.183099	0.0417541	0.00127781	0.0485512	0.378111	0.235634	0.590453	0.793512	4.66572e-05	0.681646	0.0137347	0.815437	0.934241	0.262636	0.074732	0.522402	0.663609	0.685772	0.999847	0.991386	0.0121857	0.958128	0	0	0	0	0	0	0	0	0	0	0
110842	Etfa	electron transferring flavoprotein, alpha polypeptide	1.15903	1.08694	1.01587	-1.04398	1.0976	1.05007	1.22227	1.07424	1.10546	1.1495	-1.00083	1.03458	0.00196453	0.099225	0.793766	0.34754	0.0450696	0.28675	3.67524e-05	0.138114	0.100813	0.0018649	0.984602	0.449869	0.0161241	0.464476	0.999717	0.695587	0.418481	0.86207	0.0021476	0.578247	0.999847	0.102237	0.997487	0.87737	0	0	0	0	0	0	0	0	0	0	0
110854	Ppp2r4	protein phosphatase 2A activator, regulatory subunit B	-1.08344	-1.0982	1.10598	-1.00064	1.06738	1.05649	-1.22271	1.13431	-1.04892	-1.07582	-1.01447	-1.03049	0.153959	0.12842	0.174212	0.990873	0.244646	0.325964	0.0144803	0.1431	0.657337	0.340163	0.850707	0.707458	0.327279	0.510594	0.923951	0.997949	0.778019	0.880258	0.115882	0.58276	0.999847	0.856144	0.975738	0.966128	0	0	0	0	0	0	0	0	0	0	0
110862	Kcnq3	potassium voltage-gated channel, subfamily Q, member 3	-1.04464	1.14395	-1.08842	-1.0659	-1.00241	1.04068	-1.05668	1.02862	-1.1779	1.07151	-1.00076	-1.04139	0.409243	0.0229322	0.226788	0.229501	0.963585	0.45092	0.431503	0.704957	0.0857884	0.302614	0.990875	0.562326	0.603566	0.257363	0.968405	0.583918	0.999648	0.931856	0.70652	0.939819	0.999847	0.836002	0.998253	0.921281	0	0	0	0	0	0	0	0	0	0	0
110877	Slc18a1	solute carrier family 18 (vesicular monoamine), member 1	-1.02696	1.24412	1.28407	1.10803	1.19269	1.12472	1.03293	1.17376	1.32156	-1.03332	-1.11017	-1.04708	0.739602	0.0151627	0.0208175	0.203002	0.0310271	0.145592	0.706112	0.0841346	0.0186311	0.689237	0.205342	0.592597	0.850641	0.218322	0.542445	0.55198	0.353479	0.740788	0.879563	0.49172	0.935602	0.973556	0.666679	0.931923	0	0	0	0	0	0	0	0	0	0	0
110880	Scn4a	sodium channel, voltage-gated, type IV, alpha	1.01831	1.02699	-1.17787	-1.03341	1.00467	1.01276	1.02483	-1.05183	-1.05727	-1.03397	-1.0877	-1.10324	0.761799	0.684575	0.0419271	0.583386	0.938001	0.832164	0.622391	0.342537	0.406855	0.482567	0.0807877	0.0523203	0.864356	0.924864	0.668893	0.855621	0.999648	0.999281	0.832823	0.774352	0.999847	0.915313	0.483311	0.413171	0	0	0	0	0	0	0	0	0	0	0
110891	Slc8a2	solute carrier family 8 (sodium/calcium exchanger), member 2	-1.05308	1.019	-1.17004	-1.19416	-1.0828	-1.04674	-1.03482	-1.09808	-1.04788	-1.02543	1.05332	-1.09911	0.313959	0.736776	0.0230109	0.000961116	0.123695	0.373248	0.563612	0.141786	0.557443	0.656786	0.359355	0.114418	0.512968	0.942895	0.565362	0.0346301	0.613874	0.904941	0.799346	0.582097	0.999847	0.966208	0.790115	0.563361	0	0	0	0	0	0	0	0	0	0	0
110893	Slc8a3	solute carrier family 8 (sodium/calcium exchanger), member 3	-1.03935	1.22416	1.06167	-1.17089	-1.221	1.00507	-1.04873	1.0181	-1.01637	-1.02848	1.11129	-1.01567	0.531482	0.00387022	0.462609	0.0127477	0.00191592	0.934518	0.378042	0.754288	0.822402	0.584678	0.0435727	0.772518	0.705838	0.12169	0.999717	0.146225	0.0901442	0.999281	0.663565	0.956281	0.999847	0.948447	0.376664	0.978102	0	0	0	0	0	0	0	0	0	0	0
110902	Chrna2	cholinergic receptor, nicotinic, alpha polypeptide 2 (neuronal)	-1.00869	1.14312	1.16607	-1.13806	-1.08195	1.01906	-1.09454	1.07055	-1.16566	-1.03656	-1.00792	-1.07164	0.905926	0.0992421	0.115924	0.0814786	0.284541	0.796547	0.249328	0.413152	0.147592	0.629557	0.91546	0.376405	0.949119	0.464476	0.866109	0.366204	0.804966	0.999281	0.539216	0.817649	0.999847	0.961927	0.985702	0.845896	0	0	0	0	0	0	0	0	0	0	0
110911	Cds2	CDP-diacylglycerol synthase (phosphatidate cytidylyltransferase) 2	1.14776	-1.035	-1.01216	-1.05043	1.19458	-1.06177	1.03529	-1.3295	-1.17005	-1.32746	-1.08738	-1.03414	0.0100004	0.545498	0.860016	0.345144	0.0011059	0.251039	0.603238	0.000174462	0.0839774	3.90944e-05	0.191127	0.614836	0.0504405	0.868564	0.999717	0.693239	0.0707349	0.836896	0.821982	0.0242331	0.999847	0.0111205	0.648094	0.939806	0	0	0	0	0	0	0	0	0	0	0
110920	Hspa13	heat shock protein 70 family, member 13	1.09825	1.25118	1.07459	1.1569	1.08348	1.09851	1.08455	-1.02746	-1.11097	1.22976	-1.1543	-1.01414	0.210904	0.00770568	0.464757	0.054019	0.283589	0.209757	0.209373	0.692265	0.225985	0.00129318	0.0221964	0.826843	0.40074	0.166507	0.999717	0.300769	0.804117	0.811276	0.496224	0.936073	0.999847	0.0847851	0.290403	0.987983	0	0	0	0	0	0	0	0	0	0	0
110948	Hlcs	holocarboxylase synthetase (biotin- [propriony-Coenzyme A-carboxylase (ATP-hydrolysing)] ligase)	1.24015	1.0867	1.31133	1.00679	1.21385	1.16153	-1.21674	-1.30236	1.06127	-1.04434	1.00209	1.09981	0.0192281	0.398495	0.0251868	0.939861	0.0342087	0.0990801	0.0859052	0.03127	0.694972	0.686732	0.984531	0.400014	0.0782688	0.78579	0.58358	0.985604	0.36875	0.661522	0.31642	0.348153	0.999847	0.972684	0.997487	0.858175	0	0	0	0	0	0	0	0	0	0	0
110958	M1ap	meiosis 1 associated protein	1.06019	1.09347	-1.11357	-1.00678	-1.00535	1.17238	-1.01778	-1.057	-1.00034	-1.06106	1.01384	-1.02319	0.301129	0.150477	0.151139	0.90434	0.924482	0.00628117	0.802369	0.460911	0.997109	0.379138	0.837828	0.744761	0.500247	0.54571	0.900435	0.977203	0.999648	0.233007	0.924103	0.838354	0.999847	0.877125	0.973104	0.975268	0	0	0	0	0	0	0	0	0	0	0
110959	Nudt19	nudix (nucleoside diphosphate linked moiety X)-type motif 19	1.04801	-1.04226	1.03315	-1.02584	1.06551	1.0893	1.04651	1.01101	1.08263	1.05609	1.07657	1.14539	0.229165	0.331115	0.524347	0.511046	0.105571	0.030662	0.319457	0.821093	0.197487	0.211473	0.0930848	0.00406118	0.422973	0.73822	0.999717	0.812677	0.582436	0.447915	0.610333	0.975585	0.999847	0.750568	0.507796	0.116626	0	0	0	0	0	0	0	0	0	0	0
110960	Tars	threonyl-tRNA synthetase	1.1106	-1.09918	1.06703	-1.1832	1.07936	1.08961	-1.02278	-1.01491	-1.03142	1.11622	1.0267	-1.00735	0.157852	0.243403	0.505097	0.0254688	0.30181	0.246523	0.800893	0.876362	0.796784	0.200238	0.75722	0.934601	0.332767	0.661163	0.999717	0.208791	0.816596	0.831924	0.923056	0.986635	0.999847	0.739651	0.957661	0.996067	0	0	0	0	0	0	0	0	0	0	0
110962	Mbd6	methyl-CpG binding domain protein 6	-1.10505	-1.0953	-1.03697	-1.1876	-1.02539	-1.10284	-1.09113	1.06164	1.2319	-1.04954	1.08029	1.01744	0.165733	0.24726	0.700399	0.0189256	0.725801	0.174241	0.258011	0.465033	0.0470231	0.509336	0.293416	0.821568	0.342402	0.66583	0.999717	0.179468	0.972913	0.775713	0.548783	0.839421	0.999847	0.925197	0.741707	0.98622	0	0	0	0	0	0	0	0	0	0	0
111173	Erc1	ELKS/RAB6-interacting/CAST family member 1	-1.01025	1.03583	-1.03841	-1.05851	-1.05066	-1.04493	-1.14185	1.00911	-1.01339	1.01017	-1.03449	-1.02523	0.805458	0.438231	0.491037	0.172921	0.235304	0.290565	0.00549595	0.853471	0.830196	0.818006	0.441854	0.58932	0.89111	0.811357	0.999717	0.51333	0.771316	0.86469	0.0641307	0.984179	0.999847	0.991472	0.838084	0.931372	0	0	0	0	0	0	0	0	0	0	0
111175	Pecr	peroxisomal trans-2-enoyl-CoA reductase	1.36372	1.24832	1.258	1.36108	1.15614	1.14164	1.11686	-1.10168	-1.11496	1.07017	-1.22906	-1.01963	0.00062638	0.0213955	0.0469358	0.000672236	0.0956006	0.127317	0.231617	0.324256	0.379748	0.43992	0.0215445	0.832269	0.00725686	0.2519	0.683035	0.0271317	0.563081	0.71693	0.521095	0.758953	0.999847	0.899438	0.286424	0.987999	0	0	0	0	0	0	0	0	0	0	0
111975	Igf2os	insulin-like growth factor 2, opposite strand	1.02746	1.07607	-1.1463	-1.12964	-1.0992	1.09777	-1.14746	-1.10137	-1.05753	-1.12493	1.00675	-1.15892	0.641047	0.251427	0.0788765	0.0394244	0.107338	0.112163	0.0906658	0.261463	0.604656	0.128097	0.929967	0.0702079	0.784473	0.671052	0.782115	0.255935	0.586796	0.689209	0.325757	0.707753	0.999847	0.646039	0.986572	0.464403	0	0	0	0	0	0	0	0	0	0	0
112403	Dxo	decapping exoribonuclease	1.0353	1.12432	1.13486	-1.03361	1.05171	1.03624	-1.04814	-1.11781	1.05097	-1.04814	-1.10322	-1.09237	0.502944	0.0420811	0.0677567	0.523196	0.331403	0.491898	0.321925	0.0304493	0.435432	0.299438	0.0329066	0.0657191	0.684514	0.335609	0.757115	0.820135	0.836931	0.946506	0.612486	0.344096	0.999847	0.83475	0.342465	0.450699	0	0	0	0	0	0	0	0	0	0	0
112405	Egln1	EGL nine homolog 1 (C. elegans)	-1.17308	-1.00665	1.01878	1.01183	-1.06328	1.15498	-1.08982	1.01033	-1.14001	-1.03402	1.13268	1.22399	0.00311784	0.907119	0.785951	0.820738	0.239974	0.00721637	0.215979	0.888846	0.161944	0.611854	0.062659	0.00478583	0.0221708	0.986261	0.999717	0.953573	0.7756	0.247575	0.502761	0.988211	0.999847	0.955194	0.435723	0.128851	0	0	0	0	0	0	0	0	0	0	0
112406	Egln2	EGL nine homolog 2 (C. elegans)	1.11553	-1.00177	1.00895	1.02257	1.0344	1.00967	-1.01023	1.08379	1.0516	1.00517	1.01373	1.08513	0.00182635	0.961516	0.840629	0.506718	0.315546	0.77425	0.813901	0.0847661	0.388329	0.900519	0.740917	0.0628299	0.0152563	0.993578	0.999717	0.810501	0.824267	0.999281	0.929784	0.49227	0.999847	0.994027	0.953624	0.446037	0	0	0	0	0	0	0	0	0	0	0
112407	Egln3	EGL nine homolog 3 (C. elegans)	1.21499	1.22678	1.21621	1.25553	-1.2496	1.34941	1.19901	1.12348	-1.215	-1.12083	-1.17855	1.43133	0.06383	0.0751868	0.155444	0.0312545	0.0347866	0.00518485	0.0698165	0.270373	0.145863	0.228308	0.0849257	0.000580397	0.179194	0.417086	0.906304	0.228188	0.371575	0.206585	0.280796	0.714112	0.999847	0.769724	0.493321	0.036765	0	0	0	0	0	0	0	0	0	0	0
112418	1700102P08Rik	RIKEN cDNA 1700102P08 gene	-1.07401	1.08253	-1.14299	1.02981	-1.00716	1.0385	1.01578	-1.03321	-1.0817	1.07394	-1.0564	-1.03219	0.144872	0.139168	0.0405451	0.545483	0.883091	0.437347	0.786749	0.596514	0.315057	0.199533	0.322301	0.584407	0.314428	0.527429	0.661134	0.835336	0.996815	0.926308	0.9159	0.903997	0.999847	0.739148	0.765127	0.929623	0	0	0	0	0	0	0	0	0	0	0
112419	2010002M12Rik	RIKEN cDNA 2010002M12 gene	-1.05315	1.3727	-1.70885	-1.35103	-1.0617	-1.19106	-1.04276	2.60921	1.5635	1.04333	1.19254	1.37339	0.741432	0.0691718	0.0119266	0.0591523	0.702902	0.267731	0.8131	4.27833e-06	0.0646838	0.801742	0.299554	0.0773204	0.852072	0.403458	0.461167	0.312609	0.968163	0.847079	0.929292	0.00165385	0.999847	0.991472	0.748121	0.48229	0	0	0	0	0	0	0	1	0	0	0
11287	Pzp	pregnancy zone protein	3.37299	1.09734	1.09931	-1.0461	-1.03579	1.1058	1.60743	1.38758	1.26298	-1.03324	-1.10117	-1.02239	0.000841853	0.806319	0.835795	0.896378	0.91905	0.771412	0.0125577	0.100247	0.349299	0.852801	0.584983	0.904581	0.00886034	0.965461	0.999717	0.975367	0.999648	0.999281	0.105706	0.516921	0.999847	0.993189	0.904583	0.992843	1	0	0	0	0	0	0	0	0	0	0
11298	Aanat	arylalkylamine N-acetyltransferase	1.02937	1.09628	1.12196	-1.02672	-1.05048	1.0067	-1.02112	-1.13737	1.08013	-1.02349	-1.06483	-1.09046	0.648242	0.188754	0.17267	0.677751	0.438529	0.916183	0.76207	0.084175	0.407655	0.724384	0.341945	0.212689	0.789709	0.59912	0.921852	0.899475	0.887317	0.999281	0.903537	0.49172	0.999847	0.982214	0.775975	0.711905	0	0	0	0	0	0	0	0	0	0	0
11302	Aatk	apoptosis-associated tyrosine kinase	-1.14382	1.05392	1.09748	-1.15281	-1.03204	-1.09391	-1.19823	-1.00264	-1.04975	-1.136	1.23926	-1.05093	0.0476186	0.472613	0.292691	0.0364495	0.636411	0.181542	0.0141022	0.972424	0.614747	0.0662329	0.00262411	0.489028	0.146334	0.825955	0.999717	0.246726	0.954063	0.7824	0.113571	0.997633	0.999847	0.514222	0.122861	0.898111	0	0	0	0	0	0	0	0	0	0	0
11303	Abca1	ATP-binding cassette, sub-family A (ABC1), member 1	-1.15067	1.07605	-1.145	1.09964	1.06046	1.12995	1.38101	-1.26315	-1.81564	1.4715	1.21024	1.54296	0.270573	0.597591	0.41943	0.454554	0.643424	0.336878	0.0380078	0.154386	0.00506528	0.0100481	0.193163	0.00604319	0.467609	0.893195	0.999717	0.779392	0.957472	0.884368	0.197998	0.596038	0.709512	0.248797	0.651338	0.147423	0	0	0	0	0	0	0	0	0	0	0
11304	Abca4	ATP-binding cassette, sub-family A (ABC1), member 4	1.06423	1.14593	1.1148	1.01093	1.04226	1.07034	-1.04551	-1.0188	1.10146	-1.118	1.04001	1.0438	0.413267	0.105027	0.280301	0.886103	0.585874	0.37195	0.575417	0.825713	0.367037	0.144549	0.604776	0.589492	0.607122	0.478077	0.99665	0.974083	0.945251	0.903276	0.806073	0.976601	0.999847	0.672147	0.912176	0.931372	0	0	0	0	0	0	0	0	0	0	0
11305	Abca2	ATP-binding cassette, sub-family A (ABC1), member 2	-1.06847	1.09612	-1.02931	-1.2041	-1.05974	-1.01884	-1.02015	1.02689	1.10522	-1.0761	1.06259	1.04872	0.336518	0.224881	0.749917	0.00871734	0.399375	0.785672	0.822607	0.779576	0.404628	0.389114	0.475496	0.593369	0.535477	0.641963	0.999717	0.120341	0.870024	0.999281	0.932866	0.965011	0.999847	0.883574	0.857003	0.931923	0	0	0	0	0	0	0	0	0	0	0
[truncated: 13,832 more rows]
[truncated: 19 more columns]
